# Supplementary material for: 1,4-Bis(2-nitro­phen­oxy)butane
Source: Acta Crystallogr Sect E Struct Rep Online. 2009 Nov 25;65(Pt 12):o3217. doi: 10.1107/S1600536809048909 (PMC2972046; doi:10.1107/S1600536809048909)
Supplement: Supplementary file 1 [file e-65-o3217-sup1.cif]

##############################################################################
###                                                                        ###
###        Electronic paper (Acta Crystallographica Section E)             ###
###                                                                        ###
##############################################################################
#                                                                            #
# This CIF contains the data in a paper accepted for publication in Acta     #
# Crystallographica Section E. It conforms to the requirements of Notes      #
# for Authors for Section E, and has been peer reviewed under the auspices   #
# of the IUCr Commission on Journals.                                        #
#                                                                            #
# Full details of the Crystallographic Information File format               #
# are given in the paper "The Crystallographic Information File (CIF):       #
# a New Standard Archive File for Crystallography" by S. R. Hall, F. H.      #
# Allen and I. D. Brown [Acta Cryst. (1991), A47, 655-685].                  #
#                                                                            #
# The current version of the core CIF dictionary is obtainable from          #
# ftp://ftp.iucr.org/pub/cif_core.dic. The current version number is 2.4.    #
#                                                                            #
# Software is freely available for graphical display of the structure(s) in  #
# this CIF.  For information consult the CIF home page http://www.iucr.org/  #
# cif/home.html                                                              #
#                                                                            #
# This file may be used for bona fide research purposes within the           #
# scientific community so long as proper attribution is given to the journal # 
# article from which it was obtained.                                        #
#                                                                            #
##############################################################################
                                             
data_I
_audit_creation_method     SHELXL-97
_chemical_name_systematic
;
1,4-Bis(2-nitrophenoxy)butane
;
_chemical_name_common     ?
_chemical_formula_moiety     'C16 H16 N2 O6'
_chemical_formula_sum     'C16 H16 N2 O6'
_chemical_formula_iupac     'C16 H16 N2 O6'
_chemical_formula_weight     332.31
_chemical_melting_point     ?
_chemical_melting_point_gt     442
_chemical_melting_point_lt     443
_symmetry_cell_setting     Monoclinic
_symmetry_space_group_name_H-M     'P 21/c'
_symmetry_space_group_name_Hall     '-P 2ybc'
loop_
    _symmetry_equiv_pos_as_xyz
    'x, y, z'
    '-x, y+1/2, -z+1/2'
    '-x, -y, -z'
    'x, -y-1/2, z-1/2'
_cell_length_a     7.7977(8)
_cell_length_b     13.888(2)
_cell_length_c     7.6729(8)
_cell_angle_alpha     90.00
_cell_angle_beta     110.866(6)
_cell_angle_gamma     90.00
_cell_volume     776.4(2)
_cell_formula_units_Z     2
_cell_measurement_reflns_used     85
_cell_measurement_theta_min     5.225
_cell_measurement_theta_max     12.396
_cell_measurement_temperature     296(2)
_exptl_crystal_description     block
_exptl_crystal_colour     colorless
_exptl_crystal_size_max     0.7
_exptl_crystal_size_mid     0.6
_exptl_crystal_size_min     0.4
_exptl_crystal_density_diffrn     1.421
_exptl_crystal_density_meas     ?
_exptl_crystal_density_method     'not measured'
_exptl_crystal_F_000     348
_exptl_absorpt_coefficient_mu     0.110
_exptl_absorpt_correction_type     none
_exptl_absorpt_process_details     ?
_exptl_absorpt_correction_T_min     ?
_exptl_absorpt_correction_T_max     ?
_exptl_special_details
;
Experimental absorption correction were not applied because the molecule is
purely organic, and no better structure refinement was obtained.
;
_diffrn_ambient_temperature     296(2)
_diffrn_radiation_type     MoK\a
_diffrn_radiation_wavelength     0.71073
_diffrn_radiation_source     'fine-focus sealed tube'
_diffrn_radiation_monochromator     graphite
_diffrn_measurement_device_type     'Bruker P4'
_diffrn_measurement_method     '\w scan'
_diffrn_detector_area_resol_mean     ?
_diffrn_reflns_number     3850
_diffrn_reflns_av_R_equivalents     0.0300
_diffrn_reflns_av_sigmaI/netI     0.0324
_diffrn_reflns_theta_min     2.93
_diffrn_reflns_theta_max     30.00
_diffrn_reflns_theta_full     30.00
_diffrn_measured_fraction_theta_max     0.996
_diffrn_measured_fraction_theta_full     0.996
_diffrn_reflns_limit_h_min     -10
_diffrn_reflns_limit_h_max     10
_diffrn_reflns_limit_k_min     -1
_diffrn_reflns_limit_k_max     19
_diffrn_reflns_limit_l_min     -10
_diffrn_reflns_limit_l_max     5
_diffrn_standards_number     3
_diffrn_standards_interval_count     97
_diffrn_standards_interval_time     ?
_diffrn_standards_decay_%     2.29
_refine_special_details
;
Refinement of <i>F</i>^2^ against ALL reflections. The weighted <i>R</i>-factor
<i>wR</i> and goodness of fit <i>S</i> are based on <i>F</i>^2^, conventional
<i>R</i>-factors <i>R</i> are based on <i>F</i>, with <i>F</i> set to zero for
negative <i>F</i>^2^. The threshold expression of <i>F</i>^2^ >
\s(<i>F</i>^2^) is used only for calculating <i>R</i>-factors(gt) <i>etc</i>.
and is not relevant to the choice of reflections for refinement.
<i>R</i>-factors based on <i>F</i>^2^ are statistically about twice as large
as those based on <i>F</i>, and <i>R</i>- factors based on ALL data will be
even larger.
;
_reflns_number_total     2256
_reflns_number_gt     1752
_reflns_threshold_expression     I>2\s(I)
_refine_ls_structure_factor_coef     Fsqd
_refine_ls_matrix_type     full
_refine_ls_R_factor_all     0.0624
_refine_ls_R_factor_gt     0.0478
_refine_ls_wR_factor_gt     0.1188
_refine_ls_wR_factor_ref     0.1302
_refine_ls_goodness_of_fit_ref     1.058
_refine_ls_restrained_S_all     1.058
_refine_ls_number_reflns     2256
_refine_ls_number_parameters     110
_refine_ls_number_restraints     0
_refine_ls_hydrogen_treatment     constr
_refine_ls_weighting_scheme     calc
_refine_ls_weighting_details
         'calc w=1/[\s^2^(Fo^2^)+(0.0452P)^2^+0.1839P] where P=(Fo^2^+2Fc^2^)/3'
_atom_sites_solution_hydrogens     geom
_atom_sites_solution_primary     direct
_atom_sites_solution_secondary     difmap
_refine_ls_shift/su_max     0.000
_refine_ls_shift/su_mean     0.000
_refine_diff_density_max     0.219
_refine_diff_density_min     -0.186
_refine_ls_extinction_method     none
_refine_ls_extinction_coef     ?
_refine_ls_extinction_expression     ?
loop_
    _atom_type_symbol
    _atom_type_description
    _atom_type_scat_dispersion_real
    _atom_type_scat_dispersion_imag
    _atom_type_scat_source
    'C' 'C' 0.0033 0.0016
                         'International Tables Vol C Tables 4.2.6.8 and 6.1.1.4'
    'H' 'H' 0.0000 0.0000
                         'International Tables Vol C Tables 4.2.6.8 and 6.1.1.4'
    'N' 'N' 0.0061 0.0033
                         'International Tables Vol C Tables 4.2.6.8 and 6.1.1.4'
    'O' 'O' 0.0106 0.0060
                         'International Tables Vol C Tables 4.2.6.8 and 6.1.1.4'
_computing_data_collection     'XSCANS (Siemens, 1996)'
_computing_cell_refinement     'XSCANS (Siemens, 1996)'
_computing_data_reduction     'SHELXTL-Plus (Sheldrick, 2008)'
_computing_structure_solution     'SHELXTL-Plus (Sheldrick, 2008)'
_computing_structure_refinement     'SHELXTL-Plus (Sheldrick, 2008)'
_computing_molecular_graphics
;
SHELXTL-Plus (Sheldrick, 2008) and Mercury (Macrae <i>et al.</i>,
2006)
;
_computing_publication_material     'SHELXTL-Plus (Sheldrick, 2008)'
loop_
    _atom_site_type_symbol
    _atom_site_label
    _atom_site_fract_x
    _atom_site_fract_y
    _atom_site_fract_z
    _atom_site_U_iso_or_equiv
    _atom_site_adp_type
    _atom_site_calc_flag
    _atom_site_refinement_flags
    _atom_site_occupancy
    _atom_site_disorder_assembly
    _atom_site_disorder_group
    O O1 0.19481(19) 0.21566(10) 0.9250(3) 0.0923(5) Uani d . 1 . .
    O O2 0.32880(19) 0.33983(9) 0.8740(2) 0.0827(4) Uani d . 1 . .
    O O3 0.28310(12) 0.07009(6) 0.74649(13) 0.0474(3) Uani d . 1 . .
    N N1 0.32195(16) 0.25370(9) 0.89929(17) 0.0506(3) Uani d . 1 . .
    C C1 0.47947(16) 0.19562(9) 0.90340(16) 0.0392(3) Uani d . 1 . .
    C C2 0.65074(18) 0.23662(10) 0.98583(19) 0.0487(3) Uani d . 1 . .
    H H2A 0.6618 0.2979 1.0376 0.058 Uiso calc R 1 . .
    C C3 0.80442(19) 0.18694(12) 0.9912(2) 0.0575(4) Uani d . 1 . .
    H H3A 0.9205 0.2136 1.0478 0.069 Uiso calc R 1 . .
    C C4 0.7837(2) 0.09688(12) 0.9114(2) 0.0579(4) Uani d . 1 . .
    H H4A 0.8874 0.0634 0.9126 0.070 Uiso calc R 1 . .
    C C5 0.61331(19) 0.05505(10) 0.8296(2) 0.0497(3) Uani d . 1 . .
    H H5A 0.6038 -0.0060 0.7772 0.060 Uiso calc R 1 . .
    C C6 0.45534(16) 0.10362(9) 0.82495(16) 0.0388(3) Uani d . 1 . .
    C C7 0.2563(2) -0.01938(9) 0.6464(2) 0.0495(3) Uani d . 1 . .
    H H7A 0.3192 -0.0712 0.7294 0.059 Uiso calc R 1 . .
    H H7B 0.3044 -0.0151 0.5462 0.059 Uiso calc R 1 . .
    C C8 0.0531(2) -0.03792(10) 0.5688(2) 0.0534(4) Uani d . 1 . .
    H H8A 0.0081 -0.0418 0.6699 0.064 Uiso d R 1 . .
    H H8B 0.0315 -0.0991 0.5063 0.064 Uiso d R 1 . .
loop_
    _atom_site_aniso_label
    _atom_site_aniso_U_11
    _atom_site_aniso_U_22
    _atom_site_aniso_U_33
    _atom_site_aniso_U_12
    _atom_site_aniso_U_13
    _atom_site_aniso_U_23
    O1 0.0717(8) 0.0766(9) 0.1558(14) -0.0089(7) 0.0739(9) -0.0235(9)
    O2 0.0880(9) 0.0461(6) 0.1202(12) 0.0135(6) 0.0448(8) 0.0006(7)
    O3 0.0423(5) 0.0429(5) 0.0527(5) -0.0051(4) 0.0117(4) -0.0121(4)
    N1 0.0481(6) 0.0500(6) 0.0554(7) -0.0005(5) 0.0205(5) -0.0119(5)
    C1 0.0392(6) 0.0400(6) 0.0386(6) -0.0007(4) 0.0142(5) -0.0014(5)
    C2 0.0467(7) 0.0481(7) 0.0479(7) -0.0098(5) 0.0125(5) -0.0025(5)
    C3 0.0388(6) 0.0690(9) 0.0584(8) -0.0073(6) 0.0098(6) 0.0055(7)
    C4 0.0425(7) 0.0699(9) 0.0606(9) 0.0146(6) 0.0174(6) 0.0126(7)
    C5 0.0506(7) 0.0459(7) 0.0510(7) 0.0100(5) 0.0160(6) 0.0012(6)
    C6 0.0393(6) 0.0388(6) 0.0365(5) -0.0013(4) 0.0111(4) 0.0003(4)
    C7 0.0574(8) 0.0354(6) 0.0501(7) -0.0045(5) 0.0122(6) -0.0054(5)
    C8 0.0603(8) 0.0385(6) 0.0520(8) -0.0123(6) 0.0085(6) 0.0006(5)
_geom_special_details
;
All e.s.d.'s (except the e.s.d. in the dihedral angle between two l.s. planes)
are estimated using the full covariance matrix. The cell e.s.d.'s are taken
into account individually in the estimation of e.s.d.'s in distances, angles
and torsion angles; correlations between e.s.d.'s in cell parameters are only
used when they are defined by crystal symmetry. An approximate (isotropic)
treatment of cell e.s.d.'s is used for estimating e.s.d.'s involving l.s.
planes.
;
loop_
    _geom_bond_atom_site_label_1
    _geom_bond_atom_site_label_2
    _geom_bond_site_symmetry_2
    _geom_bond_distance
    _geom_bond_publ_flag
    O1 N1 . 1.2000(16) ?
    O2 N1 . 1.2159(17) ?
    O3 C6 . 1.3443(15) ?
    O3 C7 . 1.4363(15) ?
    N1 C1 . 1.4604(16) ?
    C1 C2 . 1.3807(17) ?
    C1 C6 . 1.3962(17) ?
    C2 C3 . 1.371(2) ?
    C2 H2A . 0.9300 ?
    C3 C4 . 1.377(2) ?
    C3 H3A . 0.9300 ?
    C4 C5 . 1.380(2) ?
    C4 H4A . 0.9300 ?
    C5 C6 . 1.3937(18) ?
    C5 H5A . 0.9300 ?
    C7 C8 . 1.504(2) ?
    C7 H7A . 0.9700 ?
    C7 H7B . 0.9700 ?
    C8 C8 3_556 1.512(3) ?
    C8 H8A . 0.9600 ?
    C8 H8B . 0.9601 ?
loop_
    _geom_angle_atom_site_label_1
    _geom_angle_atom_site_label_2
    _geom_angle_atom_site_label_3
    _geom_angle_site_symmetry_1
    _geom_angle_site_symmetry_3
    _geom_angle
    _geom_angle_publ_flag
    C6 O3 C7 . . 118.09(10) ?
    O1 N1 O2 . . 123.04(14) ?
    O1 N1 C1 . . 119.40(13) ?
    O2 N1 C1 . . 117.54(12) ?
    C2 C1 C6 . . 122.32(11) ?
    C2 C1 N1 . . 116.81(11) ?
    C6 C1 N1 . . 120.86(11) ?
    C3 C2 C1 . . 119.93(13) ?
    C3 C2 H2A . . 120.0 ?
    C1 C2 H2A . . 120.0 ?
    C2 C3 C4 . . 118.77(13) ?
    C2 C3 H3A . . 120.6 ?
    C4 C3 H3A . . 120.6 ?
    C3 C4 C5 . . 121.74(13) ?
    C3 C4 H4A . . 119.1 ?
    C5 C4 H4A . . 119.1 ?
    C4 C5 C6 . . 120.48(13) ?
    C4 C5 H5A . . 119.8 ?
    C6 C5 H5A . . 119.8 ?
    O3 C6 C5 . . 125.22(12) ?
    O3 C6 C1 . . 118.02(11) ?
    C5 C6 C1 . . 116.73(11) ?
    O3 C7 C8 . . 106.96(11) ?
    O3 C7 H7A . . 110.3 ?
    C8 C7 H7A . . 110.3 ?
    O3 C7 H7B . . 110.3 ?
    C8 C7 H7B . . 110.3 ?
    H7A C7 H7B . . 108.6 ?
    C7 C8 C8 . 3_556 113.25(14) ?
    C7 C8 H8A . . 109.1 ?
    C8 C8 H8A 3_556 . 109.7 ?
    C7 C8 H8B . . 108.7 ?
    C8 C8 H8B 3_556 . 108.2 ?
    H8A C8 H8B . . 107.7 ?
loop_
    _geom_torsion_atom_site_label_1
    _geom_torsion_atom_site_label_2
    _geom_torsion_atom_site_label_3
    _geom_torsion_atom_site_label_4
    _geom_torsion_site_symmetry_1
    _geom_torsion_site_symmetry_2
    _geom_torsion_site_symmetry_3
    _geom_torsion_site_symmetry_4
    _geom_torsion
    _geom_torsion_publ_flag
    O1 N1 C1 C2 . . . . -141.19(16) ?
    O2 N1 C1 C2 . . . . 37.07(18) ?
    O1 N1 C1 C6 . . . . 39.59(19) ?
    O2 N1 C1 C6 . . . . -142.15(14) ?
    C6 C1 C2 C3 . . . . 0.5(2) ?
    N1 C1 C2 C3 . . . . -178.69(13) ?
    C1 C2 C3 C4 . . . . 0.8(2) ?
    C2 C3 C4 C5 . . . . -1.2(2) ?
    C3 C4 C5 C6 . . . . 0.2(2) ?
    C7 O3 C6 C5 . . . . -5.15(19) ?
    C7 O3 C6 C1 . . . . 172.71(11) ?
    C4 C5 C6 O3 . . . . 178.93(13) ?
    C4 C5 C6 C1 . . . . 1.0(2) ?
    C2 C1 C6 O3 . . . . -179.48(12) ?
    N1 C1 C6 O3 . . . . -0.30(17) ?
    C2 C1 C6 C5 . . . . -1.43(18) ?
    N1 C1 C6 C5 . . . . 177.75(12) ?
    C6 O3 C7 C8 . . . . -178.18(11) ?
    O3 C7 C8 C8 . . . 3_556 62.6(2) ?
loop_
    _geom_hbond_atom_site_label_D
    _geom_hbond_atom_site_label_H
    _geom_hbond_atom_site_label_A
    _geom_hbond_site_symmetry_A
    _geom_hbond_distance_DH
    _geom_hbond_distance_HA
    _geom_hbond_distance_DA
    _geom_hbond_angle_DHA
    _geom_hbond_publ_flag
    C3 H3A O1 1_655 0.93 2.63 3.284(2) 128 y
    C5 H5A O2 2_646 0.93 2.58 3.476(2) 163 y
    C8 H8B O3 3_556 0.96 2.56 2.900(2) 101 y
data_global
_journal_date_recd_electronic     2009-10-21
_journal_date_accepted     2009-11-17
_journal_name_full     'Acta Crystallographica, Section E'
_journal_year     2009
_journal_volume     65
_journal_issue     12
_journal_page_first     o3217
_journal_page_last     o3217
_journal_paper_category     QO
_journal_coeditor_code     IM2156
_publ_contact_author_name     'Cecilia Rodr\'iguez de Barbar\'in'
_publ_contact_author_address
;     Divisi\'on de Estudios de Posgrado, Facultad de Ciencias Qu\'imicas
      Universidad Aut\'onoma de Nuevo Le\'on
      A.P. 1864
      64570 Monterrey, N.L.
      M\'exico
;
_publ_contact_author_email     cecybarbarin@yahoo.com
_publ_contact_author_fax     (+52)82204918
_publ_contact_author_phone     (+52)82204900*3460
_publ_section_title
;
1,4-Bis(2-nitrophenoxy)butane
;
loop_
    _publ_author_name
    _publ_author_footnote
    _publ_author_address
    "Elizondo, Perla" .
;
Divisi\'on de Estudios de Posgrado
Facultad de Ciencias Qu\'imicas
Universidad Aut\'onoma de Nuevo Le\'on
AP 1864
64570 Monterrey, NL
Mexico
;
    "Rodr\'iguez de Barbar\'in, Cecilia" .
;
Divisi\'on de Estudios de Posgrado
Facultad de Ciencias Qu\'imicas
Universidad Aut\'onoma de Nuevo Le\'on
AP 1864
64570 Monterrey, NL
Mexico
;
    "N\'ajera, Blanca" .
;
Divisi\'on de Estudios de Posgrado
Facultad de Ciencias Qu\'imicas
Universidad Aut\'onoma de Nuevo Le\'on
AP 1864
64570 Monterrey, NL
Mexico
;
    "P\'erez, Nancy" .
;
Divisi\'on de Estudios de Posgrado
Facultad de Ciencias Qu\'imicas
Universidad Aut\'onoma de Nuevo Le\'on
AP 1864
64570 Monterrey, NL
Mexico
;
