# Supplementary material for: 1,4-Bis(2-nitro­phen­oxy)butane
Source: Acta Crystallogr Sect E Struct Rep Online. 2009 Nov 25;65(Pt 12):o3217. doi: 10.1107/S1600536809048909 (PMC2972046; doi:10.1107/S1600536809048909)
Supplement: Supplementary file 2 [file e-65-o3217-Isup2.hkl]

# 
# h,k,l, Fc-squared, Fo-squared, sigma(Fo-squared) and status flag 
# 
data_I
_shelx_title ' LNO in P2(1)/c  FINAL WITHOUT ABS CORR.' 
_shelx_refln_list_code          4 
_shelx_F_calc_maximum       58.09 
_exptl_crystal_F_000       348.00 
_reflns_d_resolution_high  0.7108 
 
loop_ 
 _symmetry_equiv_pos_as_xyz 
 'x, y, z' 
 '-x, y+1/2, -z+1/2' 
 '-x, -y, -z' 
 'x, -y-1/2, z-1/2' 
 
_cell_length_a     7.7977 
_cell_length_b    13.8876 
_cell_length_c     7.6729 
_cell_angle_alpha  90.000 
_cell_angle_beta  110.866 
_cell_angle_gamma  90.000 
 
_shelx_F_squared_multiplier     1.000 
 
loop_ 
 _refln_index_h 
 _refln_index_k 
 _refln_index_l 
 _refln_F_squared_calc 
 _refln_F_squared_meas 
 _refln_F_squared_sigma 
 _refln_observed_status 
   3   0   0      568.74      519.47     21.63 o 
   4   0   0      297.80      343.18     12.17 o 
   5   0   0        6.43        9.55      0.68 o 
   6   0   0       80.62       77.46      6.51 o 
   7   0   0       73.23       66.89      1.88 o 
   8   0   0       25.89       32.61      2.90 o 
   9   0   0        0.31       -0.03      0.37 o 
  10   0   0        0.54        0.32      0.39 o 
   1   1   0      659.54      679.35     19.15 o 
   2   1   0      710.71      655.03     16.95 o 
   3   1   0       81.37       91.78      2.91 o 
   4   1   0       27.28       21.48      0.70 o 
   5   1   0       12.33       10.49      0.34 o 
   6   1   0      300.54      299.05      6.66 o 
   7   1   0       69.89       75.70      2.63 o 
   8   1   0        0.07        0.00      0.21 o 
   9   1   0        0.72        0.28      0.15 o 
  10   1   0        0.77        0.94      0.33 o 
   0   2   0      370.24      364.24      2.65 o 
   1   2   0      670.18      647.35     15.28 o 
   2   2   0      316.54      317.41      7.54 o 
   3   2   0      175.33      185.63      4.71 o 
   4   2   0      184.65      165.91     12.41 o 
   5   2   0        0.09        0.17      0.15 o 
   6   2   0      490.01      479.17     16.67 o 
   7   2   0       79.93       80.22      1.88 o 
   8   2   0       21.38       24.84      1.65 o 
   9   2   0       19.17       21.83      0.68 o 
  10   2   0        1.31        1.56      0.38 o 
   1   3   0      733.70      726.11     10.01 o 
   2   3   0      498.84      503.28     13.64 o 
   3   3   0        0.08        0.07      0.12 o 
   4   3   0       42.31       45.18      1.10 o 
   5   3   0        2.11        2.68      0.23 o 
   6   3   0      163.36      164.89      7.57 o 
   7   3   0        0.02        0.15      0.20 o 
   8   3   0        2.64        1.61      0.23 o 
   9   3   0        2.24        3.64      0.27 o 
  10   3   0        3.73        2.67      0.39 o 
   0   4   0     1683.07     1641.69      8.08 o 
   1   4   0       41.25       39.92      2.24 o 
   2   4   0      265.15      258.93     11.63 o 
   3   4   0      290.01      339.91     11.05 o 
   4   4   0       22.66       36.11      0.95 o 
   5   4   0        1.91        2.11      0.22 o 
   6   4   0       15.40       14.19      0.62 o 
   7   4   0        8.50        6.03      1.41 o 
   8   4   0        0.83        0.56      0.27 o 
   9   4   0        1.84        3.38      0.84 o 
  10   4   0        0.29        0.80      0.32 o 
   1   5   0       67.36       80.90      1.56 o 
   2   5   0      345.97      352.72      3.40 o 
   3   5   0      686.14      727.62     20.98 o 
   4   5   0       49.49       46.50      1.72 o 
   5   5   0        0.00       -0.16      0.16 o 
   6   5   0       79.20       67.29      4.43 o 
   7   5   0       18.51       15.61      0.86 o 
   8   5   0        4.83        4.68      0.34 o 
   9   5   0       19.61       23.01      0.80 o 
   0   6   0      760.39      749.59      6.76 o 
   1   6   0      100.02      107.92      1.94 o 
   2   6   0      100.62       96.32      2.00 o 
   3   6   0       91.01      104.69      2.21 o 
   4   6   0        6.25        7.78      0.28 o 
   5   6   0        6.07        5.50      0.57 o 
   6   6   0        0.01       -0.09      0.38 o 
   7   6   0        0.60       -0.05      0.20 o 
   8   6   0        1.26        1.30      0.33 o 
   9   6   0        3.34        2.96      0.90 o 
   1   7   0      133.90      133.08      2.34 o 
   2   7   0       14.85       17.49      0.50 o 
   3   7   0       41.30       39.86      1.44 o 
   4   7   0        1.43        1.74      0.30 o 
   5   7   0       56.63       53.39      1.81 o 
   6   7   0        0.40        0.02      0.27 o 
   7   7   0        3.68        2.99      0.50 o 
   8   7   0        9.68       11.79      0.49 o 
   9   7   0        1.97        2.68      0.41 o 
   0   8   0      261.02      295.38      5.13 o 
   1   8   0        1.54       -0.12      0.12 o 
   2   8   0        0.25        0.46      0.17 o 
   3   8   0       54.86       46.50      1.20 o 
   4   8   0       41.87       41.27      1.04 o 
   5   8   0        0.16        0.27      0.21 o 
   6   8   0        4.75        3.92      0.34 o 
   7   8   0        0.01        0.21      0.20 o 
   8   8   0        0.52        0.42      0.21 o 
   9   8   0       19.46       24.69      2.03 o 
   1   9   0       16.46       18.06      0.76 o 
   2   9   0        0.99        0.74      0.17 o 
   3   9   0        5.30        4.17      0.26 o 
   4   9   0        1.85        1.93      0.42 o 
   5   9   0      132.74      129.92      3.11 o 
   6   9   0       25.61       23.53      1.13 o 
   7   9   0        0.47        1.40      0.22 o 
   8   9   0        4.47        5.83      0.45 o 
   9   9   0       14.46       19.05      1.17 o 
   0  10   0       14.14        7.69      0.36 o 
   1  10   0        0.17        0.13      0.36 o 
   2  10   0       21.40       22.46      0.67 o 
   3  10   0      782.95      780.41      6.67 o 
   4  10   0      240.26      240.14      5.97 o 
   5  10   0       19.89       19.66      0.51 o 
   6  10   0        2.76        2.55      0.39 o 
   7  10   0        1.45        0.18      0.23 o 
   8  10   0        0.00        0.30      0.32 o 
   1  11   0      264.17      270.43      3.94 o 
   2  11   0        9.84        7.04      0.87 o 
   3  11   0      192.95      192.53      8.99 o 
   4  11   0      214.33      200.32      3.45 o 
   5  11   0        0.90        0.74      0.24 o 
   6  11   0        2.55        1.90      0.25 o 
   7  11   0        0.05        0.04      0.20 o 
   8  11   0       10.46       12.11      0.60 o 
   0  12   0       23.07       28.59      1.06 o 
   1  12   0       43.84       45.10      1.10 o 
   2  12   0      162.77      158.45      6.97 o 
   3  12   0       90.72       94.60      2.17 o 
   4  12   0        1.11        0.89      0.24 o 
   5  12   0       17.03       15.75      0.83 o 
   6  12   0        5.22        5.53      0.71 o 
   7  12   0        1.68        0.99      0.54 o 
   8  12   0        0.05        0.71      0.41 o 
   1  13   0       18.83       16.98      0.51 o 
   2  13   0       56.06       59.87      2.86 o 
   3  13   0       84.52       83.80      1.78 o 
   4  13   0        6.34        7.04      0.33 o 
   5  13   0        8.90        6.89      0.35 o 
   6  13   0        5.90        5.09      0.30 o 
   7  13   0        1.68        1.11      0.38 o 
   0  14   0       34.27       32.27      1.13 o 
   1  14   0        0.25        0.56      0.26 o 
   2  14   0       33.56       33.03      0.75 o 
   3  14   0        0.10       -0.21      0.21 o 
   4  14   0        0.01        0.13      0.30 o 
   5  14   0        0.58        0.61      0.54 o 
   6  14   0        1.24        0.29      0.57 o 
   7  14   0        2.72        3.47      0.52 o 
   1  15   0        2.49        3.51      0.27 o 
   2  15   0        0.73        0.80      0.23 o 
   3  15   0       12.20       12.82      0.88 o 
   4  15   0        1.61        1.07      0.24 o 
   5  15   0        7.70        8.38      0.98 o 
   6  15   0       14.07       16.78      0.68 o 
   0  16   0        0.03        0.10      0.29 o 
   1  16   0       12.84       12.94      0.39 o 
   2  16   0        1.01        1.59      0.64 o 
   3  16   0        0.24        0.53      0.23 o 
   4  16   0        2.04        0.93      0.58 o 
   5  16   0        1.65        1.97      0.46 o 
   1  17   0        0.36        0.10      0.20 o 
   2  17   0        0.33        0.19      0.21 o 
   3  17   0        1.19        0.60      0.43 o 
   4  17   0        8.13       10.26      0.61 o 
   5  17   0        0.24        0.63      0.41 o 
   0  18   0        1.10        1.91      0.51 o 
   1  18   0        0.67        1.05      0.41 o 
   2  18   0        0.00        0.21      0.33 o 
   3  18   0        0.09        0.23      0.56 o 
   1  19   0        0.06        0.59      0.83 o 
   2  19   0        3.40        4.67      0.53 o 
 -10   1   1       17.24       20.32      0.94 o 
  -9   1   1        0.22        0.06      0.13 o 
  -8   1   1        6.44        6.79      0.43 o 
  -7   1   1       47.39       46.99      2.12 o 
  -6   1   1      255.75      241.75      7.23 o 
  -5   1   1       65.50       57.49      1.31 o 
  -4   1   1      123.79      113.53      3.45 o 
  -3   1   1      199.42      195.26      3.45 o 
  -2   1   1      130.46      130.91      1.12 o 
   0   1   1       22.96       30.91      0.59 o 
   1   1   1        3.71        5.35      0.20 o 
   2   1   1        0.01        0.44      0.06 o 
   3   1   1     1663.99     1740.49     43.13 o 
   4   1   1       33.93       42.90      0.82 o 
   5   1   1      555.25      521.65      7.30 o 
   6   1   1       93.40       95.67      2.45 o 
   7   1   1        0.13        0.16      0.13 o 
   8   1   1        2.39        2.32      0.30 o 
   9   1   1        9.23       12.06      0.39 o 
 -10   2   1        1.08        1.22      0.35 o 
  -9   2   1        5.12        6.40      0.37 o 
  -8   2   1        1.35        1.41      0.23 o 
  -7   2   1       13.40       11.91      0.36 o 
  -6   2   1      132.28      123.76      5.02 o 
  -5   2   1      165.19      142.74      8.76 o 
  -4   2   1      106.40      108.59      2.18 o 
  -3   2   1       47.56       45.13      2.27 o 
  -2   2   1       60.73       57.34      1.14 o 
   1   2   1       14.53       12.61      0.31 o 
   2   2   1       42.84       40.34      4.49 o 
   3   2   1      712.43      788.57     34.12 o 
   4   2   1      101.19      108.25      5.01 o 
   5   2   1       72.37       65.95      2.22 o 
   6   2   1       17.44       15.97      0.99 o 
   7   2   1        0.08        0.19      0.31 o 
   8   2   1        1.06        0.95      0.22 o 
   9   2   1        9.02       10.79      0.55 o 
 -10   3   1        3.10        1.98      0.39 o 
  -9   3   1        1.63        1.97      0.23 o 
  -8   3   1        0.87        1.35      0.37 o 
  -7   3   1       42.06       41.01      0.98 o 
  -6   3   1        0.00       -0.10      0.25 o 
  -5   3   1       58.43       53.84      1.61 o 
  -4   3   1     1726.93     1847.74     60.65 o 
  -3   3   1     2709.09     2821.46     85.64 o 
  -2   3   1       77.25       86.66      1.47 o 
  -1   3   1     1905.76     1819.86     19.42 o 
   1   3   1       69.41       70.01      2.57 o 
   2   3   1        0.50        0.71      0.10 o 
   3   3   1       55.02       48.62      1.50 o 
   4   3   1        1.11        1.23      0.17 o 
   5   3   1       22.19       25.24      1.21 o 
   6   3   1        1.47        1.95      0.24 o 
   7   3   1       15.85       14.24      1.18 o 
   8   3   1       11.83       13.79      0.70 o 
   9   3   1        0.09        0.70      0.35 o 
 -10   4   1        1.67        3.23      0.49 o 
  -9   4   1        5.62        5.60      0.81 o 
  -8   4   1        0.89        1.10      0.37 o 
  -7   4   1       75.53       74.66      3.56 o 
  -6   4   1        8.98        8.44      0.35 o 
  -5   4   1       37.66       44.26      1.12 o 
  -4   4   1      196.61      195.45      8.37 o 
  -3   4   1      627.27      663.97     16.33 o 
  -2   4   1      583.74      604.56      6.29 o 
  -1   4   1      202.86      212.84      2.21 o 
   0   4   1      921.94      939.48      4.56 o 
   1   4   1      913.41      894.81     15.17 o 
   2   4   1      355.62      378.37     18.03 o 
   3   4   1      232.60      246.91      9.53 o 
   4   4   1      244.47      252.87      9.22 o 
   5   4   1        3.63        5.89      0.27 o 
   6   4   1       18.42       21.67      0.58 o 
   7   4   1        0.34        0.20      0.22 o 
   8   4   1        1.16        0.95      0.22 o 
   9   4   1        1.60        2.34      0.38 o 
 -10   5   1        2.71        3.20      0.59 o 
  -9   5   1        5.07        5.19      0.55 o 
  -8   5   1        0.37       -0.03      0.21 o 
  -7   5   1        3.22        3.27      0.28 o 
  -6   5   1        2.09        1.80      0.29 o 
  -5   5   1       21.56       20.38      0.57 o 
  -4   5   1       49.46       53.53      1.95 o 
  -3   5   1      163.83      163.94      4.25 o 
  -2   5   1      304.74      304.72      6.57 o 
  -1   5   1        0.01        0.42      0.19 o 
   0   5   1       58.35       63.97      2.40 o 
   1   5   1        2.18        0.57      0.11 o 
   2   5   1      340.77      360.04     10.78 o 
   3   5   1      334.84      339.22     12.76 o 
   4   5   1       45.83       47.53      2.23 o 
   5   5   1        2.80        2.43      0.23 o 
   6   5   1      188.17      176.53      6.03 o 
   7   5   1       23.61       18.15      0.49 o 
   8   5   1        4.64        4.90      0.29 o 
   9   5   1        0.13        0.07      0.31 o 
 -10   6   1        1.83        1.98      0.38 o 
  -9   6   1        3.12        3.24      0.38 o 
  -8   6   1        1.78        1.51      0.23 o 
  -7   6   1        3.27        4.25      0.61 o 
  -6   6   1       27.00       30.87      0.80 o 
  -5   6   1       64.88       61.14      2.04 o 
  -4   6   1       47.15       51.40      1.45 o 
  -3   6   1       23.28       23.47      0.67 o 
  -2   6   1       30.68       38.84      1.05 o 
  -1   6   1        1.47        0.75      0.15 o 
   0   6   1       76.78       79.64      1.72 o 
   1   6   1      458.30      438.15     11.42 o 
   2   6   1      292.83      310.44      3.66 o 
   3   6   1       27.83       32.65      0.87 o 
   4   6   1       25.86       25.20      0.76 o 
   5   6   1       45.37       36.62      0.96 o 
   6   6   1        2.46        1.21      0.22 o 
   7   6   1        2.27        2.59      0.26 o 
   8   6   1        2.70        2.19      0.32 o 
   9   6   1        9.40       11.07      0.59 o 
  -9   7   1        4.30        4.20      0.42 o 
  -8   7   1        0.15        0.45      0.21 o 
  -7   7   1      100.83       88.03      1.78 o 
  -6   7   1      111.38       94.49      2.19 o 
  -5   7   1        8.66        8.59      0.37 o 
  -4   7   1        4.74        5.00      0.22 o 
  -3   7   1        2.97        4.52      0.25 o 
  -2   7   1      105.30      106.15      2.17 o 
  -1   7   1      552.09      583.58      8.77 o 
   0   7   1     1563.93     1651.61     73.05 o 
   1   7   1       38.85       32.87      0.86 o 
   2   7   1      228.16      220.73      6.31 o 
   3   7   1       76.35       74.15      2.14 o 
   4   7   1       51.46       48.27      1.19 o 
   5   7   1       21.96       17.25      0.44 o 
   6   7   1       12.55        9.60      0.44 o 
   7   7   1        0.11        0.16      0.47 o 
   8   7   1        3.10        2.25      0.39 o 
   9   7   1        0.01       -0.39      0.39 o 
  -9   8   1        0.05        0.00      0.30 o 
  -8   8   1        1.15        1.68      0.26 o 
  -7   8   1        4.15        4.19      0.50 o 
  -6   8   1       13.47       11.28      0.35 o 
  -5   8   1       49.61       50.08      1.40 o 
  -4   8   1        0.68        0.30      0.30 o 
  -3   8   1        3.22        2.72      0.19 o 
  -2   8   1      193.27      186.14      3.07 o 
  -1   8   1       19.05       30.80      0.85 o 
   0   8   1     1133.09     1169.22     35.04 o 
   1   8   1       17.97       19.37      2.84 o 
   2   8   1       10.55       11.85      0.31 o 
   3   8   1        9.71        9.46      0.30 o 
   4   8   1      260.22      243.90      3.71 o 
   5   8   1        1.00        1.93      0.26 o 
   6   8   1       10.75       10.40      1.05 o 
   7   8   1        3.42        2.40      0.26 o 
   8   8   1        0.77        1.20      0.71 o 
  -9   9   1        0.26        0.96      0.48 o 
  -8   9   1        1.28        2.09      0.24 o 
  -7   9   1       14.72       12.90      0.50 o 
  -6   9   1        3.77        3.30      0.27 o 
  -5   9   1        0.19        0.85      0.21 o 
  -4   9   1       58.79       55.11      1.56 o 
  -3   9   1       51.96       53.54      1.59 o 
  -2   9   1       12.30       13.30      0.34 o 
  -1   9   1       36.04       46.65      1.28 o 
   0   9   1      283.70      271.06      4.86 o 
   1   9   1       21.83       17.31      0.49 o 
   2   9   1       68.81       67.63      2.14 o 
   3   9   1       51.77       47.30      1.19 o 
   4   9   1       40.29       45.29      1.06 o 
   5   9   1        1.39        1.31      0.27 o 
   6   9   1        8.63        8.17      0.34 o 
   7   9   1        6.28        4.60      0.30 o 
   8   9   1       10.99       11.53      0.58 o 
  -9  10   1        1.79        1.50      0.40 o 
  -8  10   1        0.44        0.59      0.37 o 
  -7  10   1        1.30        0.80      0.22 o 
  -6  10   1       42.88       44.36      1.26 o 
  -5  10   1       61.40       62.65      4.08 o 
  -4  10   1       84.35       85.37      3.01 o 
  -3  10   1      102.32       90.73      5.74 o 
  -2  10   1      166.44      153.76      3.12 o 
  -1  10   1      142.68      153.04      3.15 o 
   0  10   1      121.68      113.01      2.66 o 
   1  10   1      110.83      121.87      2.79 o 
   2  10   1        0.77        0.33      0.20 o 
   3  10   1        0.78        1.36      0.51 o 
   4  10   1       15.66       14.05      0.57 o 
   5  10   1        0.89       -0.19      0.19 o 
   6  10   1        0.46        0.29      0.22 o 
   7  10   1        2.07        2.35      0.24 o 
   8  10   1        7.73       10.03      0.60 o 
  -8  11   1        2.02        2.45      0.48 o 
  -7  11   1        2.31        2.42      0.34 o 
  -6  11   1        3.25        4.83      0.41 o 
  -5  11   1        1.02        1.60      0.24 o 
  -4  11   1       50.27       47.07      2.06 o 
  -3  11   1       88.19       89.50      2.20 o 
  -2  11   1      168.25      167.29      3.10 o 
  -1  11   1        2.97        5.06      0.32 o 
   0  11   1       16.83        9.57      0.32 o 
   1  11   1       16.60       16.60      0.71 o 
   2  11   1        8.15        8.01      0.72 o 
   3  11   1        5.59        5.89      0.54 o 
   4  11   1        9.47        9.50      0.35 o 
   5  11   1        0.98        0.58      0.28 o 
   6  11   1        7.48        5.53      0.49 o 
   7  11   1        4.37        6.10      0.49 o 
   8  11   1        2.86        3.74      0.94 o 
  -8  12   1        6.90        9.66      0.56 o 
  -7  12   1        2.27        4.14      1.16 o 
  -6  12   1        0.06        0.07      0.21 o 
  -5  12   1        0.23        0.49      0.29 o 
  -4  12   1       25.32       25.36      0.65 o 
  -3  12   1        0.80        0.17      0.25 o 
  -2  12   1        1.64        1.72      0.34 o 
  -1  12   1        0.01        0.04      0.18 o 
   0  12   1       11.52       13.60      0.42 o 
   1  12   1       58.13       53.06      1.39 o 
   2  12   1      360.55      366.81      8.90 o 
   3  12   1      111.12      110.12      2.14 o 
   4  12   1       26.01       30.87      0.68 o 
   5  12   1        1.15        0.62      0.59 o 
   6  12   1       26.17       29.39      1.04 o 
   7  12   1        5.87        5.58      0.53 o 
  -7  13   1        6.19        7.67      0.98 o 
  -6  13   1        2.44        3.59      0.41 o 
  -5  13   1        0.40        0.70      0.30 o 
  -4  13   1        4.72        3.42      0.29 o 
  -3  13   1       99.67      102.38      2.03 o 
  -2  13   1        1.43        1.38      0.24 o 
  -1  13   1       39.69       34.01      1.06 o 
   0  13   1        8.54        6.57      0.57 o 
   1  13   1       45.05       49.68      1.55 o 
   2  13   1        7.84        7.66      0.35 o 
   3  13   1        0.14        0.08      0.22 o 
   4  13   1        5.51        5.41      0.39 o 
   5  13   1        0.04        0.23      0.20 o 
   6  13   1        1.81        1.57      0.41 o 
   7  13   1        6.02        7.61      0.55 o 
  -7  14   1        5.05        5.08      0.82 o 
  -6  14   1        0.12        0.62      0.33 o 
  -5  14   1        9.47        9.72      0.76 o 
  -4  14   1       12.67       13.53      0.40 o 
  -3  14   1       27.58       32.46      0.95 o 
  -2  14   1       34.65       32.32      0.73 o 
  -1  14   1        5.11        7.95      0.33 o 
   0  14   1       62.69       54.13      1.53 o 
   1  14   1       47.34       36.94      1.59 o 
   2  14   1        1.06        1.99      0.28 o 
   3  14   1        3.17        1.72      0.26 o 
   4  14   1        7.41        8.89      0.68 o 
   5  14   1        0.11        0.18      0.20 o 
   6  14   1        1.31        1.64      0.59 o 
  -6  15   1        3.19        4.34      0.45 o 
  -5  15   1        0.51        0.46      0.35 o 
  -4  15   1        0.77        1.33      0.56 o 
  -3  15   1       31.35       32.09      0.92 o 
  -2  15   1       11.98       14.15      0.40 o 
  -1  15   1        6.32        6.04      0.32 o 
   0  15   1       13.27       13.03      0.40 o 
   1  15   1       20.30       17.19      1.05 o 
   2  15   1        0.41        0.73      0.22 o 
   3  15   1       11.70       10.53      0.37 o 
   4  15   1       19.65       18.45      0.52 o 
   5  15   1        5.36        6.48      0.89 o 
   6  15   1        1.38        0.61      0.40 o 
  -6  16   1        1.95        0.96      0.39 o 
  -5  16   1       19.49       21.25      0.75 o 
  -4  16   1        0.69        0.88      0.32 o 
  -3  16   1        0.23       -0.15      0.20 o 
  -2  16   1       17.72       18.76      0.44 o 
  -1  16   1       31.35       26.33      0.68 o 
   0  16   1        0.22        0.35      0.39 o 
   1  16   1        6.14        4.33      0.32 o 
   2  16   1        4.26        6.40      0.55 o 
   3  16   1       11.16       10.33      0.35 o 
   4  16   1        0.58        0.07      0.32 o 
   5  16   1        0.89        1.52      0.44 o 
  -5  17   1        1.33        1.25      0.44 o 
  -4  17   1        2.68        1.63      0.45 o 
  -3  17   1       14.33       14.47      1.33 o 
  -2  17   1        0.65        0.44      0.31 o 
  -1  17   1        2.19        2.24      0.32 o 
   0  17   1        7.44        5.19      0.30 o 
   1  17   1        1.02        0.60      0.21 o 
   2  17   1        0.77        0.80      0.39 o 
   3  17   1        3.48        3.67      0.51 o 
   4  17   1        2.36        3.03      0.55 o 
  -4  18   1        2.99        3.03      0.47 o 
  -3  18   1        0.10       -0.41      0.41 o 
  -2  18   1        1.10        0.29      0.61 o 
  -1  18   1        0.18        0.68      0.34 o 
   0  18   1        0.00       -0.05      0.42 o 
   1  18   1        3.48        3.17      0.41 o 
   2  18   1        0.49        0.91      0.41 o 
   3  18   1       19.83       23.61      0.76 o 
  -2  19   1        0.32        0.09      0.36 o 
  -1  19   1        5.85        4.19      1.07 o 
   0  19   1        0.17       -0.12      0.39 o 
   1  19   1        2.97        2.69      0.43 o 
 -10   0   2        1.84        1.21      0.36 o 
  -9   0   2       21.58       25.75      1.24 o 
  -8   0   2        3.38        3.02      0.25 o 
  -7   0   2     1260.98     1274.72     47.77 o 
  -6   0   2      805.33      756.74     18.31 o 
  -5   0   2      818.13      785.71     23.22 o 
  -4   0   2       42.26       37.59      1.40 o 
  -3   0   2      417.17      437.04     14.97 o 
  -2   0   2      442.58      378.45      3.31 o 
  -1   0   2      465.76      459.91      7.01 o 
   0   0   2      963.85      954.33     26.05 o 
   1   0   2      938.06      932.09     48.42 o 
   2   0   2      490.14      470.27     19.58 o 
   3   0   2       17.15       13.25      0.65 o 
   4   0   2       28.20       27.72      2.19 o 
   5   0   2        9.69        9.01      0.83 o 
   6   0   2       13.26       12.26      0.43 o 
   7   0   2        0.53        0.20      0.19 o 
   8   0   2       38.51       44.39      4.49 o 
   9   0   2        7.18        8.02      0.80 o 
 -10   1   2        2.09        1.55      0.27 o 
  -9   1   2        7.13        6.74      0.33 o 
  -8   1   2       12.06       15.38      0.59 o 
  -7   1   2       76.33       73.63      1.42 o 
  -6   1   2      163.12      155.97      3.17 o 
  -5   1   2        8.60        9.41      0.32 o 
  -4   1   2        1.84        0.08      0.08 o 
  -3   1   2        1.44        0.04      0.07 o 
  -2   1   2      215.53      189.28      1.46 o 
   1   1   2       24.00       24.60      0.53 o 
   2   1   2      262.96      246.06      6.40 o 
   3   1   2        0.35        1.86      0.10 o 
   4   1   2       24.71       29.13      0.59 o 
   5   1   2       10.09        7.53      0.34 o 
   6   1   2       76.82       81.39      1.48 o 
   7   1   2        2.57        1.53      0.16 o 
   8   1   2        9.70       12.33      0.27 o 
   9   1   2        0.51        0.72      0.26 o 
 -10   2   2        2.69        4.00      0.41 o 
  -9   2   2        0.06       -0.19      0.19 o 
  -8   2   2        0.49        0.26      0.22 o 
  -7   2   2       60.02       59.62      1.85 o 
  -6   2   2        7.58        7.53      0.27 o 
  -5   2   2        0.19        0.17      0.15 o 
  -4   2   2       63.06       53.73      4.17 o 
  -3   2   2      186.41      189.38      2.69 o 
  -2   2   2      528.54      499.79      6.88 o 
   1   2   2     1053.33     1020.72     36.05 o 
   2   2   2     1212.38     1218.51     70.32 o 
   3   2   2        1.00        2.02      0.27 o 
   4   2   2       35.00       28.88      1.96 o 
   5   2   2       10.80        8.08      0.31 o 
   6   2   2       28.54       22.77      1.22 o 
   7   2   2        0.17        0.52      0.40 o 
   8   2   2        0.59       -0.11      0.20 o 
   9   2   2        0.38        0.07      0.33 o 
 -10   3   2        0.53        0.63      0.38 o 
  -9   3   2        3.66        4.26      0.29 o 
  -8   3   2        0.81        0.77      0.21 o 
  -7   3   2       22.44       23.46      1.56 o 
  -6   3   2       11.52       11.14      0.74 o 
  -5   3   2       78.64       76.48      2.14 o 
  -4   3   2        1.04        1.23      0.26 o 
  -3   3   2      235.31      231.70      6.75 o 
  -2   3   2       11.50        8.94      0.22 o 
  -1   3   2      270.96      276.62      2.58 o 
   0   3   2      166.95      172.41      2.76 o 
   1   3   2      407.49      404.31     13.56 o 
   2   3   2      279.03      299.75      7.12 o 
   3   3   2      152.73      154.51     11.70 o 
   4   3   2       16.12       16.91      0.53 o 
   5   3   2      348.99      338.29      8.96 o 
   6   3   2      232.92      217.40     13.12 o 
   7   3   2        2.32        1.22      0.22 o 
   8   3   2        5.70        6.42      0.29 o 
   9   3   2        0.23        0.06      0.42 o 
 -10   4   2       10.32       11.28      0.53 o 
  -9   4   2       27.28       31.19      0.99 o 
  -8   4   2        0.05        0.06      0.18 o 
  -7   4   2       32.85       29.98      1.54 o 
  -6   4   2        2.16        0.73      0.17 o 
  -5   4   2       15.17       13.39      0.58 o 
  -4   4   2        9.96        4.93      0.20 o 
  -3   4   2      459.41      495.39      7.91 o 
  -2   4   2      253.57      250.10      3.04 o 
  -1   4   2      204.65      197.88      4.55 o 
   0   4   2      791.34      821.42     20.22 o 
   1   4   2       54.23       56.98      1.45 o 
   2   4   2       66.52       72.68      3.81 o 
   3   4   2        0.30        0.43      0.14 o 
   4   4   2       13.22       12.90      0.62 o 
   5   4   2      100.30      104.86      7.80 o 
   6   4   2       25.41       28.84      2.55 o 
   7   4   2        0.48        0.88      0.46 o 
   8   4   2        4.96        5.64      0.58 o 
   9   4   2        1.99        2.85      0.72 o 
 -10   5   2        0.56        0.22      0.40 o 
  -9   5   2        9.13       12.12      0.53 o 
  -8   5   2        1.21        1.15      0.52 o 
  -7   5   2        1.97        1.54      0.35 o 
  -6   5   2        1.81        1.33      0.20 o 
  -5   5   2        0.75        1.13      0.24 o 
  -4   5   2      268.14      298.35      7.13 o 
  -3   5   2       32.99       42.76      1.17 o 
  -2   5   2        0.55        1.10      0.13 o 
  -1   5   2        0.72        1.19      0.26 o 
   0   5   2      814.01      832.69      7.07 o 
   1   5   2      163.18      155.41      2.48 o 
   2   5   2       63.75       69.49      1.87 o 
   3   5   2       25.60       27.73      0.89 o 
   4   5   2      115.46      111.51      2.62 o 
   5   5   2       15.41       19.11      0.46 o 
   6   5   2       15.79       15.38      0.42 o 
   7   5   2        0.40        0.43      0.33 o 
   8   5   2        0.34        0.17      0.40 o 
   9   5   2        0.14        0.14      0.33 o 
 -10   6   2        3.22        4.69      0.65 o 
  -9   6   2       13.40       14.09      0.38 o 
  -8   6   2        0.03        0.04      0.27 o 
  -7   6   2       62.08       51.96      1.49 o 
  -6   6   2       49.74       44.24      1.11 o 
  -5   6   2        0.94        0.32      0.16 o 
  -4   6   2       64.50       71.78      2.37 o 
  -3   6   2       69.77       82.04      4.00 o 
  -2   6   2        2.55        3.03      0.16 o 
  -1   6   2       18.31       23.58      0.60 o 
   0   6   2      105.00      125.25      2.32 o 
   1   6   2        3.37        4.55      0.68 o 
   2   6   2       28.54       34.75      1.41 o 
   3   6   2        8.39        6.56      0.65 o 
   4   6   2       44.20       44.57      1.36 o 
   5   6   2       22.78       17.67      1.40 o 
   6   6   2        5.28        4.00      0.87 o 
   7   6   2        2.61        3.26      0.27 o 
   8   6   2        5.31        6.65      0.46 o 
 -10   7   2        0.00       -0.39      0.39 o 
  -9   7   2        2.11        2.14      0.36 o 
  -8   7   2        1.49        1.53      0.22 o 
  -7   7   2        7.57        8.23      0.33 o 
  -6   7   2       21.87       18.08      1.51 o 
  -5   7   2        2.48        3.21      0.42 o 
  -4   7   2        5.28        6.20      0.56 o 
  -3   7   2      106.11       95.93      2.25 o 
  -2   7   2       51.42       55.96      1.70 o 
  -1   7   2       23.22       21.16      1.04 o 
   0   7   2       75.30       78.98      3.29 o 
   1   7   2        3.41        3.80      0.28 o 
   2   7   2      224.80      210.90      7.89 o 
   3   7   2        0.41        0.30      0.35 o 
   4   7   2       36.49       33.58      0.87 o 
   5   7   2        3.83        4.14      0.27 o 
   6   7   2        0.50        0.71      0.21 o 
   7   7   2        1.87        1.95      0.60 o 
   8   7   2       20.28       24.16      0.72 o 
  -9   8   2        0.12        0.65      0.32 o 
  -8   8   2        1.04        1.59      0.69 o 
  -7   8   2        9.85        7.46      0.58 o 
  -6   8   2        2.31        2.20      0.74 o 
  -5   8   2        1.03        1.60      0.35 o 
  -4   8   2       66.15       70.52      5.54 o 
  -3   8   2      148.84      146.16      2.92 o 
  -2   8   2       14.71       15.32      0.54 o 
  -1   8   2      139.85      126.32      2.56 o 
   0   8   2       61.40       73.00      2.68 o 
   1   8   2        8.77        8.49      1.21 o 
   2   8   2      196.23      199.67      4.29 o 
   3   8   2      432.41      438.63     10.34 o 
   4   8   2        0.00       -0.16      0.19 o 
   5   8   2       50.27       50.29      1.50 o 
   6   8   2        2.28        2.39      0.40 o 
   7   8   2        4.91        5.49      0.29 o 
   8   8   2        4.22        4.52      0.59 o 
  -9   9   2        7.38        7.63      0.52 o 
  -8   9   2        0.01        0.25      0.20 o 
  -7   9   2        3.17        2.75      0.34 o 
  -6   9   2       17.70       16.05      0.47 o 
  -5   9   2        0.17        0.38      0.19 o 
  -4   9   2       34.69       39.06      1.03 o 
  -3   9   2       81.81       80.11      7.17 o 
  -2   9   2       97.49      105.70      2.90 o 
  -1   9   2      179.58      185.88      3.40 o 
   0   9   2       64.54       63.05      2.06 o 
   1   9   2       14.26       15.14      0.45 o 
   2   9   2       67.50       70.96      2.17 o 
   3   9   2      528.05      517.27     10.62 o 
   4   9   2        1.80        0.88      0.33 o 
   5   9   2       17.62       17.43      0.46 o 
   6   9   2        2.79        2.65      0.41 o 
   7   9   2        4.79        4.29      0.58 o 
   8   9   2        3.66        4.84      0.51 o 
  -9  10   2       10.06       11.55      1.77 o 
  -8  10   2        0.00       -0.20      0.32 o 
  -7  10   2        0.98        0.35      0.20 o 
  -6  10   2        0.96        0.76      0.37 o 
  -5  10   2        7.78        8.99      0.99 o 
  -4  10   2      168.20      166.31      2.89 o 
  -3  10   2      344.28      326.58      4.22 o 
  -2  10   2      101.40      104.53      3.41 o 
  -1  10   2       80.40       82.78      2.32 o 
   0  10   2       10.44       13.24      0.68 o 
   1  10   2       28.57       28.46      0.95 o 
   2  10   2       18.98       16.43      0.42 o 
   3  10   2       54.55       55.98      1.32 o 
   4  10   2       10.14       10.47      0.75 o 
   5  10   2       48.82       50.31      1.26 o 
   6  10   2        1.70        0.88      0.23 o 
   7  10   2        0.42        0.44      0.36 o 
  -8  11   2        4.15        3.42      0.39 o 
  -7  11   2        2.27        1.81      0.24 o 
  -6  11   2       40.95       41.12      4.03 o 
  -5  11   2        7.00        6.11      0.41 o 
  -4  11   2      216.28      228.26      4.33 o 
  -3  11   2      459.60      454.54      4.65 o 
  -2  11   2       18.71       13.78      0.38 o 
  -1  11   2       66.18       61.90      2.25 o 
   0  11   2        5.61        4.92      0.26 o 
   1  11   2        9.20        5.23      0.27 o 
   2  11   2       42.77       45.25      2.07 o 
   3  11   2       27.42       33.19      2.58 o 
   4  11   2       35.89       32.93      1.89 o 
   5  11   2        0.23        0.46      0.22 o 
   6  11   2        0.01       -0.08      0.21 o 
   7  11   2        2.48        4.00      1.09 o 
  -8  12   2        0.10        0.01      0.69 o 
  -7  12   2        4.21        4.38      0.60 o 
  -6  12   2        2.74        1.66      0.31 o 
  -5  12   2       20.46       22.26      1.64 o 
  -4  12   2      183.02      182.89      5.21 o 
  -3  12   2        3.12        3.38      0.28 o 
  -2  12   2       40.72       41.71      1.01 o 
  -1  12   2       50.53       46.15      1.07 o 
   0  12   2       12.61       13.94      0.41 o 
   1  12   2        0.00        0.56      0.20 o 
   2  12   2       17.52       17.80      1.03 o 
   3  12   2       22.33       23.00      0.60 o 
   4  12   2        4.77        5.48      0.97 o 
   5  12   2        0.00       -0.20      0.20 o 
   6  12   2        2.29        3.37      0.42 o 
   7  12   2        0.34       -0.20      0.60 o 
  -8  13   2        0.03       -0.17      0.43 o 
  -7  13   2        0.01       -0.25      0.34 o 
  -6  13   2       10.02        9.37      0.42 o 
  -5  13   2        7.75        5.18      0.31 o 
  -4  13   2      109.72       99.72      1.81 o 
  -3  13   2        0.12        0.08      0.36 o 
  -2  13   2       25.53       22.12      1.63 o 
  -1  13   2        8.58        8.40      0.34 o 
   0  13   2       54.40       52.93      2.12 o 
   1  13   2        0.19        0.38      0.35 o 
   2  13   2       27.50       29.06      0.72 o 
   3  13   2       25.81       27.55      0.66 o 
   4  13   2        0.10       -0.14      0.20 o 
   5  13   2        4.55        5.08      0.29 o 
   6  13   2        6.15        6.41      0.49 o 
  -7  14   2        1.49        1.95      0.43 o 
  -6  14   2       22.40       24.29      0.71 o 
  -5  14   2        0.66        0.70      0.28 o 
  -4  14   2        0.06        0.45      0.23 o 
  -3  14   2       18.71       20.19      0.49 o 
  -2  14   2        2.03        2.19      0.59 o 
  -1  14   2        2.61        3.08      0.27 o 
   0  14   2       37.02       35.94      1.34 o 
   1  14   2        2.38        1.92      0.26 o 
   2  14   2       65.64       65.92      1.85 o 
   3  14   2       14.69       14.49      1.01 o 
   4  14   2        0.18        0.08      0.30 o 
   5  14   2        1.37        0.13      0.37 o 
   6  14   2        6.22        6.48      0.59 o 
  -7  15   2        0.67        1.05      0.69 o 
  -6  15   2        0.43        0.49      0.39 o 
  -5  15   2        2.15        2.64      0.74 o 
  -4  15   2        0.19        0.00      0.20 o 
  -3  15   2        0.67        0.93      0.25 o 
  -2  15   2        3.62        3.28      0.28 o 
  -1  15   2       10.92        9.50      0.37 o 
   0  15   2        1.72        0.84      0.23 o 
   1  15   2        2.10        1.48      0.24 o 
   2  15   2       39.26       37.17      0.96 o 
   3  15   2        0.64        1.32      0.24 o 
   4  15   2       10.63        8.56      0.63 o 
   5  15   2        0.48       -0.05      0.42 o 
  -6  16   2        2.37        3.68      0.60 o 
  -5  16   2        5.64        6.73      0.47 o 
  -4  16   2        3.94        5.82      0.44 o 
  -3  16   2        0.61       -0.21      0.22 o 
  -2  16   2        0.72        1.14      0.24 o 
  -1  16   2        3.24        3.36      0.37 o 
   0  16   2        0.81        0.28      0.29 o 
   1  16   2        2.03        1.80      0.40 o 
   2  16   2        5.83        6.92      0.74 o 
   3  16   2       13.09       12.78      0.58 o 
   4  16   2        1.21        0.95      0.39 o 
  -5  17   2        0.17        0.71      1.25 o 
  -4  17   2        3.48        2.27      0.58 o 
  -3  17   2        3.84        5.93      0.46 o 
  -2  17   2        0.82        0.58      0.32 o 
  -1  17   2        3.48        4.41      0.47 o 
   0  17   2        1.63        1.78      0.33 o 
   1  17   2        0.06        0.52      0.33 o 
   2  17   2        3.24        3.68      0.43 o 
   3  17   2        4.42        3.81      0.76 o 
  -4  18   2        0.16       -0.34      0.36 o 
  -3  18   2        2.38        2.34      0.55 o 
  -2  18   2        6.51        6.88      0.53 o 
  -1  18   2        0.11        0.55      0.32 o 
   0  18   2        5.33        5.99      0.52 o 
   1  18   2        5.71        5.04      0.51 o 
   2  18   2        0.38        0.67      0.40 o 
  -2  19   2        2.49        1.77      0.42 o 
  -1  19   2        0.00        0.35      0.53 o 
   0  19   2        2.32        2.29      0.44 o 
 -10   1   3        1.24        0.94      0.28 o 
  -9   1   3        2.24        2.82      0.38 o 
  -8   1   3        0.00        0.18      0.13 o 
  -7   1   3        1.73        1.64      0.18 o 
  -6   1   3       15.69       14.56      0.45 o 
  -5   1   3       47.16       44.00      0.78 o 
  -4   1   3      167.39      177.91      2.15 o 
  -3   1   3      302.64      296.81      4.09 o 
  -2   1   3     1800.02     1761.41      9.84 o 
  -1   1   3     1321.62     1310.89     12.61 o 
   0   1   3       10.15       12.76      0.24 o 
   1   1   3       25.72       23.87      0.84 o 
   2   1   3      136.50      149.42      6.69 o 
   3   1   3      226.05      231.32      5.07 o 
   4   1   3       25.39       23.99      0.47 o 
   5   1   3        0.30        0.16      0.13 o 
   6   1   3       11.79       11.52      0.26 o 
   7   1   3        0.64        0.53      0.15 o 
   8   1   3        0.08        0.53      0.21 o 
 -10   2   3        6.79        7.98      0.48 o 
  -9   2   3        4.29        3.68      0.26 o 
  -8   2   3       13.31       12.35      0.37 o 
  -7   2   3      178.36      177.73      2.87 o 
  -6   2   3       71.05       63.79      2.67 o 
  -5   2   3       23.23       22.96      1.02 o 
  -4   2   3      410.81      447.61      4.39 o 
  -3   2   3      988.02     1015.95      8.44 o 
  -2   2   3       39.48       40.02      1.22 o 
  -1   2   3       28.78       27.52      1.55 o 
   0   2   3       23.80       20.47      0.58 o 
   1   2   3        1.68        2.49      0.14 o 
   2   2   3       91.58       83.46      4.61 o 
   3   2   3      274.69      282.70     21.84 o 
   4   2   3       53.64       55.32      1.54 o 
   5   2   3      111.04      105.34      5.93 o 
   6   2   3        0.69        0.42      0.21 o 
   7   2   3        0.34       -0.02      0.22 o 
   8   2   3        2.10        2.51      0.38 o 
 -10   3   3       20.93       26.49      0.94 o 
  -9   3   3        0.13        0.20      0.20 o 
  -8   3   3        8.15        9.78      0.41 o 
  -7   3   3       33.64       32.00      0.83 o 
  -6   3   3      111.46      114.33      4.84 o 
  -5   3   3       16.30       16.76      0.77 o 
  -4   3   3        2.31        1.85      0.26 o 
  -3   3   3      134.75      153.46      2.45 o 
  -2   3   3      383.37      384.29      3.61 o 
  -1   3   3       94.15       88.50      2.67 o 
   0   3   3      239.91      259.54      5.86 o 
   1   3   3       51.23       47.02      1.79 o 
   2   3   3       18.56       21.53      0.64 o 
   3   3   3        8.59       11.77      0.39 o 
   4   3   3      155.87      146.17      8.84 o 
   5   3   3       21.17       24.24      1.03 o 
   6   3   3        1.00        1.52      0.35 o 
   7   3   3        4.54        4.16      0.28 o 
   8   3   3        5.95        7.67      1.30 o 
 -10   4   3        6.54        7.60      0.61 o 
  -9   4   3       14.73       15.95      1.34 o 
  -8   4   3        4.91        4.66      0.27 o 
  -7   4   3        5.86        4.41      0.26 o 
  -6   4   3       69.95       64.40      1.95 o 
  -5   4   3        1.57        1.78      0.18 o 
  -4   4   3      475.98      483.80      4.86 o 
  -3   4   3      243.53      255.59      3.24 o 
  -2   4   3       12.44        9.92      0.31 o 
  -1   4   3       54.53       66.81      2.35 o 
   0   4   3      806.32      837.53     29.42 o 
   1   4   3        1.80        1.98      0.47 o 
   2   4   3       19.32       18.72      0.93 o 
   3   4   3        4.77        4.65      0.25 o 
   4   4   3       20.59       18.88      0.86 o 
   5   4   3       80.48       71.32      2.14 o 
   6   4   3       39.55       38.55      1.16 o 
   7   4   3        0.85        1.14      0.40 o 
   8   4   3        0.13        0.26      0.36 o 
 -10   5   3        0.66        0.29      0.43 o 
  -9   5   3        5.70        4.11      0.75 o 
  -8   5   3        0.05        0.22      0.49 o 
  -7   5   3       29.48       24.09      0.60 o 
  -6   5   3        1.37        2.30      0.42 o 
  -5   5   3       53.76       60.38      2.53 o 
  -4   5   3      250.81      266.87      3.78 o 
  -3   5   3       31.63       34.22      0.91 o 
  -2   5   3      266.06      263.37      4.02 o 
  -1   5   3      958.53     1015.26     21.32 o 
   0   5   3      743.97      739.09     15.94 o 
   1   5   3      242.01      241.13      9.28 o 
   2   5   3       13.34       12.96      0.66 o 
   3   5   3       68.29       72.23      3.32 o 
   4   5   3        0.49        0.24      0.19 o 
   5   5   3      100.89       91.58      4.82 o 
   6   5   3        0.79        1.19      0.24 o 
   7   5   3        0.01       -0.07      0.20 o 
   8   5   3        5.44        3.97      0.44 o 
 -10   6   3        0.12        0.14      0.36 o 
  -9   6   3        1.08        1.12      0.33 o 
  -8   6   3        3.73        3.40      0.56 o 
  -7   6   3       19.60       18.55      0.68 o 
  -6   6   3       51.19       48.48      1.30 o 
  -5   6   3       38.39       42.34      1.46 o 
  -4   6   3       29.40       26.84      1.50 o 
  -3   6   3       14.70       12.18      0.35 o 
  -2   6   3        4.48        2.47      0.17 o 
  -1   6   3      274.96      309.10     10.04 o 
   0   6   3        0.70       -0.09      0.14 o 
   1   6   3       40.67       40.27      1.57 o 
   2   6   3       81.44       81.48      5.07 o 
   3   6   3      327.69      319.40      9.21 o 
   4   6   3        1.14        0.96      0.58 o 
   5   6   3        1.75        3.00      0.70 o 
   6   6   3       17.58       16.91      0.67 o 
   7   6   3        0.39        0.17      0.23 o 
   8   6   3        0.35        0.29      0.35 o 
 -10   7   3        1.54        0.16      0.38 o 
  -9   7   3        3.57        2.74      0.55 o 
  -8   7   3        1.63        2.01      0.25 o 
  -7   7   3       31.18       27.78      0.71 o 
  -6   7   3        9.49       11.93      0.36 o 
  -5   7   3       26.34       23.19      0.58 o 
  -4   7   3      125.57      130.72      6.99 o 
  -3   7   3      144.75      130.07      2.72 o 
  -2   7   3       64.22       67.92      1.94 o 
  -1   7   3      163.45      176.22      3.03 o 
   0   7   3       46.42       48.31      1.79 o 
   1   7   3        4.64        5.77      0.24 o 
   2   7   3        9.93       13.55      1.34 o 
   3   7   3       58.62       61.36      2.02 o 
   4   7   3       32.22       29.54      0.80 o 
   5   7   3        6.54        7.14      0.32 o 
   6   7   3       14.79       14.37      0.41 o 
   7   7   3        1.96        2.45      0.43 o 
   8   7   3       10.61       10.03      1.20 o 
  -9   8   3        0.06       -0.18      0.34 o 
  -8   8   3        0.61        0.22      0.19 o 
  -7   8   3      124.53      119.26      1.86 o 
  -6   8   3       17.03       12.49      0.37 o 
  -5   8   3       60.43       65.06      1.89 o 
  -4   8   3        6.90        6.95      0.28 o 
  -3   8   3      207.65      200.27      3.54 o 
  -2   8   3       29.15       27.07      0.70 o 
  -1   8   3        0.79        0.62      0.19 o 
   0   8   3      347.94      369.29     12.02 o 
   1   8   3       24.28       24.48      0.69 o 
   2   8   3       73.34       81.48      2.33 o 
   3   8   3       62.33       62.56      1.90 o 
   4   8   3        1.14        0.08      0.22 o 
   5   8   3        1.79        2.04      0.24 o 
   6   8   3        0.00        0.57      0.21 o 
   7   8   3        0.44       -0.13      0.69 o 
  -9   9   3        0.59        0.32      0.41 o 
  -8   9   3        2.29        2.14      0.44 o 
  -7   9   3       12.32        9.69      0.37 o 
  -6   9   3        0.10       -0.04      0.21 o 
  -5   9   3       20.02       17.57      0.47 o 
  -4   9   3       31.50       30.14      0.75 o 
  -3   9   3      180.93      180.83      3.54 o 
  -2   9   3        0.86        0.52      0.39 o 
  -1   9   3       79.19       91.22      3.29 o 
   0   9   3        1.30        0.58      0.20 o 
   1   9   3       62.24       60.91      2.04 o 
   2   9   3       45.79       48.90      1.22 o 
   3   9   3        0.79        0.27      0.21 o 
   4   9   3        3.32        3.59      0.28 o 
   5   9   3        0.49        0.27      0.36 o 
   6   9   3       13.38       15.49      0.41 o 
   7   9   3        3.52        4.17      0.62 o 
  -9  10   3        7.86        8.31      0.53 o 
  -8  10   3        0.66        0.81      0.20 o 
  -7  10   3       15.20       16.49      0.65 o 
  -6  10   3        8.88        6.47      0.32 o 
  -5  10   3        1.42        1.29      0.23 o 
  -4  10   3       19.67       15.39      0.67 o 
  -3  10   3       11.94       10.79      0.96 o 
  -2  10   3        7.15        5.95      0.27 o 
  -1  10   3      104.99      110.28      2.57 o 
   0  10   3       10.08       11.83      0.34 o 
   1  10   3       15.87       15.03      1.03 o 
   2  10   3      165.83      155.86      3.16 o 
   3  10   3        0.03        0.03      0.20 o 
   4  10   3        2.70        2.46      0.76 o 
   5  10   3        1.10        0.60      0.33 o 
   6  10   3        0.24        1.17      0.45 o 
   7  10   3        0.22        1.14      0.42 o 
  -9  11   3       15.44       20.86      0.74 o 
  -8  11   3        0.30        0.99      0.33 o 
  -7  11   3        0.40        0.14      0.22 o 
  -6  11   3        1.55        2.49      0.26 o 
  -5  11   3       42.92       45.92      1.43 o 
  -4  11   3        2.07        3.29      0.38 o 
  -3  11   3        8.76        8.60      0.37 o 
  -2  11   3        5.18        5.46      0.43 o 
  -1  11   3       73.80       79.35      2.14 o 
   0  11   3        0.29        0.40      0.22 o 
   1  11   3        0.06        0.05      0.29 o 
   2  11   3       56.87       57.07      4.10 o 
   3  11   3        0.26        0.97      0.33 o 
   4  11   3        0.03        0.60      0.23 o 
   5  11   3        0.31        0.15      0.21 o 
   6  11   3       16.44       19.21      0.68 o 
  -8  12   3        0.69        0.76      0.37 o 
  -7  12   3        0.67        1.17      0.43 o 
  -6  12   3        4.49        6.15      1.18 o 
  -5  12   3       57.97       59.88      1.37 o 
  -4  12   3       47.96       43.19      1.77 o 
  -3  12   3        0.12       -0.03      0.22 o 
  -2  12   3        1.26        2.32      0.24 o 
  -1  12   3      132.82      128.60      2.35 o 
   0  12   3       33.54       25.47      0.68 o 
   1  12   3        5.10        6.20      0.31 o 
   2  12   3       19.36       17.33      0.86 o 
   3  12   3        0.39        0.28      0.21 o 
   4  12   3        3.96        3.37      0.27 o 
   5  12   3        1.32        0.87      0.82 o 
   6  12   3        0.00       -0.42      0.42 o 
  -8  13   3        0.20        0.59      0.41 o 
  -7  13   3        2.43        2.58      0.39 o 
  -6  13   3        0.46        0.00      0.37 o 
  -5  13   3        0.10       -0.22      0.22 o 
  -4  13   3       18.38       21.57      0.81 o 
  -3  13   3       32.27       35.97      0.79 o 
  -2  13   3        1.73        1.46      0.26 o 
  -1  13   3        0.15        0.20      0.22 o 
   0  13   3       40.96       37.08      1.81 o 
   1  13   3      100.61      100.67      5.99 o 
   2  13   3       19.96       19.36      0.49 o 
   3  13   3        5.78        5.34      0.32 o 
   4  13   3       23.44       25.31      0.77 o 
   5  13   3       16.91       17.01      0.63 o 
   6  13   3        3.04        2.96      0.44 o 
  -7  14   3        5.56        7.11      0.52 o 
  -6  14   3       11.91       13.16      0.90 o 
  -5  14   3        3.74        2.88      0.32 o 
  -4  14   3        1.30        0.83      0.24 o 
  -3  14   3        2.38        3.41      0.28 o 
  -2  14   3        0.60        0.74      0.21 o 
  -1  14   3        2.29        3.97      0.29 o 
   0  14   3       10.06       10.51      0.36 o 
   1  14   3       31.12       32.67      1.93 o 
   2  14   3       14.98       15.27      0.43 o 
   3  14   3        4.13        2.44      0.26 o 
   4  14   3        3.71        2.45      0.39 o 
   5  14   3        2.49        3.77      0.64 o 
  -7  15   3        0.04       -0.42      0.42 o 
  -6  15   3        3.42        4.05      0.45 o 
  -5  15   3        9.27       10.51      0.54 o 
  -4  15   3       34.03       37.16      0.87 o 
  -3  15   3       29.85       33.06      1.01 o 
  -2  15   3       27.77       24.65      1.10 o 
  -1  15   3        1.97        1.50      0.25 o 
   0  15   3        3.69        2.85      0.30 o 
   1  15   3        1.95        1.67      0.26 o 
   2  15   3        2.14        1.05      0.24 o 
   3  15   3       11.27       11.06      0.54 o 
   4  15   3        1.34        0.77      0.37 o 
  -6  16   3        0.11       -0.34      0.34 o 
  -5  16   3        3.90        4.72      0.46 o 
  -4  16   3        2.24        1.97      0.36 o 
  -3  16   3        0.22        0.60      0.23 o 
  -2  16   3       11.94       13.86      0.85 o 
  -1  16   3        2.35        4.44      0.29 o 
   0  16   3        0.68        0.54      0.23 o 
   1  16   3        0.08        0.06      0.20 o 
   2  16   3       16.65       20.30      0.67 o 
   3  16   3        4.33        4.70      0.46 o 
   4  16   3        0.16        0.33      0.35 o 
  -5  17   3        0.00       -0.05      0.34 o 
  -4  17   3        1.27        1.15      0.37 o 
  -3  17   3        0.10        0.81      0.38 o 
  -2  17   3        0.07        0.22      0.32 o 
  -1  17   3        4.17        2.04      0.39 o 
   0  17   3        0.15        0.59      0.31 o 
   1  17   3        0.84        0.29      0.40 o 
   2  17   3        0.59        1.14      0.40 o 
   3  17   3        0.04       -0.02      0.36 o 
  -3  18   3        2.49        3.95      0.46 o 
  -2  18   3       10.33       11.63      0.60 o 
  -1  18   3        1.79        1.14      0.36 o 
   0  18   3        0.92        0.95      0.42 o 
   1  18   3        9.27        9.03      0.74 o 
 -10   0   4        6.05        6.85      0.47 o 
  -9   0   4        1.32        1.41      0.23 o 
  -8   0   4        5.57        5.47      0.29 o 
  -7   0   4       35.92       36.97      0.84 o 
  -6   0   4       32.20       32.32      0.93 o 
  -5   0   4      162.43      159.41      3.09 o 
  -4   0   4        1.77        2.80      0.19 o 
  -3   0   4      134.99      129.24      2.69 o 
  -2   0   4       18.82       13.29      0.35 o 
  -1   0   4        4.42        5.92      0.19 o 
   0   0   4      163.98      154.74      6.90 o 
   1   0   4      208.29      213.29      9.44 o 
   2   0   4      244.44      240.81     11.94 o 
   3   0   4        0.57        0.00      0.35 o 
   4   0   4        2.04        1.19      0.21 o 
   5   0   4        8.73        8.22      0.87 o 
   6   0   4        0.47        1.29      0.28 o 
   7   0   4        3.22        3.23      0.40 o 
   8   0   4        0.09        0.10      0.32 o 
 -10   1   4        6.79        7.21      0.32 o 
  -9   1   4        1.29        1.48      0.15 o 
  -8   1   4       16.20       15.54      0.29 o 
  -7   1   4      430.40      423.21      3.31 o 
  -6   1   4       46.53       47.17      1.04 o 
  -5   1   4      250.89      251.39      2.72 o 
  -4   1   4        2.12        3.84      0.13 o 
  -3   1   4      115.90      120.27      1.66 o 
  -2   1   4        2.65        2.54      0.11 o 
  -1   1   4      427.80      406.93      8.84 o 
   0   1   4      300.35      315.50      9.36 o 
   1   1   4      327.76      313.72      9.93 o 
   2   1   4      246.16      253.28      6.93 o 
   3   1   4        6.42        8.17      0.27 o 
   4   1   4        4.36        3.43      0.29 o 
   5   1   4       28.65       29.60      0.67 o 
   6   1   4       13.69       13.58      0.47 o 
   7   1   4        4.25        4.51      0.30 o 
   8   1   4       11.61       12.72      0.42 o 
 -10   2   4        6.02        6.56      0.46 o 
  -9   2   4       10.07        9.04      0.34 o 
  -8   2   4       61.96       61.85      1.48 o 
  -7   2   4      250.91      239.61      4.61 o 
  -6   2   4       54.50       53.72      1.24 o 
  -5   2   4      104.32      104.99      2.52 o 
  -4   2   4       12.58       12.61      0.32 o 
  -3   2   4       39.19       38.55      1.24 o 
  -2   2   4      133.04      153.62      8.32 o 
  -1   2   4        1.85        1.04      0.16 o 
   0   2   4        4.32        2.64      0.17 o 
   1   2   4      110.44      111.71      3.04 o 
   2   2   4       19.55       15.36      0.87 o 
   3   2   4        0.09        0.15      0.20 o 
   4   2   4        0.43        0.21      0.24 o 
   5   2   4      119.74      111.36      6.76 o 
   6   2   4       10.00        8.32      0.34 o 
   7   2   4        0.81        1.01      0.40 o 
   8   2   4        0.18        0.42      0.40 o 
 -10   3   4        0.56        0.90      0.46 o 
  -9   3   4        3.57        3.15      0.26 o 
  -8   3   4        0.03        0.14      0.19 o 
  -7   3   4       10.83       10.24      0.35 o 
  -6   3   4       39.53       35.33      0.98 o 
  -5   3   4       16.31       15.43      0.78 o 
  -4   3   4      133.21      143.13      6.22 o 
  -3   3   4      142.91      137.22      3.70 o 
  -2   3   4      191.96      207.71      3.74 o 
  -1   3   4     3374.44     3374.27     87.03 o 
   0   3   4      284.49      301.25     18.30 o 
   1   3   4      104.99       92.81      2.35 o 
   2   3   4       42.24       37.41      1.00 o 
   3   3   4       48.47       49.95      3.42 o 
   4   3   4        8.82        6.26      0.67 o 
   5   3   4        2.91        2.47      0.25 o 
   6   3   4        6.32        5.12      0.29 o 
   7   3   4        2.58        4.21      0.44 o 
 -10   4   4        2.36        2.55      0.44 o 
  -9   4   4       15.71       18.63      0.43 o 
  -8   4   4       22.13       20.40      0.76 o 
  -7   4   4       66.21       56.24      1.65 o 
  -6   4   4        9.59       11.00      0.33 o 
  -5   4   4        0.00        0.53      0.21 o 
  -4   4   4       11.75       16.08      0.57 o 
  -3   4   4       42.92       50.46      1.72 o 
  -2   4   4       79.20       73.96      2.07 o 
  -1   4   4      368.77      346.53     11.02 o 
   0   4   4        6.48        6.70      1.09 o 
   1   4   4       46.12       44.04      1.79 o 
   2   4   4        0.17        0.84      0.17 o 
   3   4   4        5.18        3.44      0.25 o 
   4   4   4      105.68      102.22      2.19 o 
   5   4   4       25.44       24.01      1.60 o 
   6   4   4        0.60        0.37      0.24 o 
   7   4   4        1.07        1.90      0.77 o 
 -10   5   4        9.02       10.65      0.62 o 
  -9   5   4        3.58        3.56      0.42 o 
  -8   5   4        0.92        0.56      0.20 o 
  -7   5   4       29.33       23.16      0.63 o 
  -6   5   4        0.31        0.04      0.19 o 
  -5   5   4       11.75       11.83      0.32 o 
  -4   5   4        8.60        7.51      0.26 o 
  -3   5   4        9.24       10.56      3.17 o 
  -2   5   4        2.89        3.55      0.20 o 
  -1   5   4      268.85      281.10      5.86 o 
   0   5   4       33.49       32.61      0.89 o 
   1   5   4        6.93        8.72      0.28 o 
   2   5   4        0.00       -0.13      0.28 o 
   3   5   4       58.07       54.43      1.41 o 
   4   5   4        2.53        3.04      0.26 o 
   5   5   4       60.97       62.67      3.33 o 
   6   5   4        6.10        6.17      0.33 o 
   7   5   4        0.48        0.41      0.32 o 
 -10   6   4        3.44        4.55      0.44 o 
  -9   6   4        0.02       -0.18      0.18 o 
  -8   6   4        0.16        0.82      0.21 o 
  -7   6   4        4.97        4.52      0.44 o 
  -6   6   4        8.89        7.42      0.30 o 
  -5   6   4       11.75       11.39      0.32 o 
  -4   6   4       15.53       18.57      0.93 o 
  -3   6   4      220.37      200.94      3.47 o 
  -2   6   4       10.37        9.51      0.45 o 
  -1   6   4       49.84       52.71      2.23 o 
   0   6   4       70.11       57.18      2.00 o 
   1   6   4       23.47       23.93      1.00 o 
   2   6   4       17.64       15.65      0.69 o 
   3   6   4       44.07       41.41      1.12 o 
   4   6   4       48.06       47.43      1.45 o 
   5   6   4       75.36       80.00      6.92 o 
   6   6   4        0.11        0.50      0.21 o 
   7   6   4        1.21        0.55      0.69 o 
 -10   7   4        1.59        1.63      0.48 o 
  -9   7   4        0.86        1.29      0.32 o 
  -8   7   4        0.49        0.66      0.60 o 
  -7   7   4        1.21        1.59      0.23 o 
  -6   7   4        1.54        1.86      0.24 o 
  -5   7   4       22.44       23.77      0.63 o 
  -4   7   4      148.73      163.18      7.17 o 
  -3   7   4       41.94       47.85      1.45 o 
  -2   7   4       84.24       77.31      2.28 o 
  -1   7   4       32.01       32.25      0.84 o 
   0   7   4        0.39        0.26      0.43 o 
   1   7   4        7.61       11.46      0.77 o 
   2   7   4      412.41      407.54     28.25 o 
   3   7   4       58.59       53.26      1.64 o 
   4   7   4        6.38        6.83      0.32 o 
   5   7   4        1.19        1.18      0.26 o 
   6   7   4        1.91        1.51      0.23 o 
   7   7   4        0.69        0.42      0.34 o 
  -9   8   4        2.83        3.00      0.53 o 
  -8   8   4        8.80        9.01      0.33 o 
  -7   8   4       13.87       13.49      1.08 o 
  -6   8   4        3.71        4.12      0.28 o 
  -5   8   4        5.50        5.91      0.29 o 
  -4   8   4      175.53      169.34      3.08 o 
  -3   8   4        9.38        7.94      0.29 o 
  -2   8   4      105.28      111.64      2.69 o 
  -1   8   4        7.76        5.97      0.29 o 
   0   8   4       61.59       65.91      2.03 o 
   1   8   4       19.64       16.67      0.47 o 
   2   8   4      256.82      262.61     19.40 o 
   3   8   4       24.51       26.84      2.32 o 
   4   8   4        0.06        0.01      0.23 o 
   5   8   4        0.34        0.37      0.22 o 
   6   8   4        1.02        1.15      0.52 o 
   7   8   4        5.80        6.07      0.49 o 
  -9   9   4        1.88        2.40      0.50 o 
  -8   9   4        5.79        3.81      0.46 o 
  -7   9   4        0.57        0.28      0.22 o 
  -6   9   4        3.04        1.90      0.25 o 
  -5   9   4       19.71       22.28      0.80 o 
  -4   9   4      228.18      235.94      3.30 o 
  -3   9   4      119.77      107.51      6.19 o 
  -2   9   4      155.50      157.09      3.05 o 
  -1   9   4       19.18       21.49      0.62 o 
   0   9   4        0.00        0.60      0.54 o 
   1   9   4       44.01       43.27      3.64 o 
   2   9   4        4.22        6.95      0.35 o 
   3   9   4       15.10       13.79      1.25 o 
   4   9   4        4.12        5.64      0.31 o 
   5   9   4       12.69       13.41      0.76 o 
   6   9   4        0.69        1.11      0.34 o 
  -9  10   4        0.03       -0.29      0.34 o 
  -8  10   4        8.65        8.71      0.83 o 
  -7  10   4        0.04        0.30      0.52 o 
  -6  10   4        0.77        1.23      0.24 o 
  -5  10   4        0.37        0.12      0.21 o 
  -4  10   4       88.70       91.31      2.58 o 
  -3  10   4       59.64       62.98      1.84 o 
  -2  10   4       99.59      100.25      2.26 o 
  -1  10   4       26.59       24.10      1.17 o 
   0  10   4        0.34        0.30      0.19 o 
   1  10   4        0.10        0.23      0.18 o 
   2  10   4        6.23        6.00      0.43 o 
   3  10   4        8.19       10.13      1.16 o 
   4  10   4        0.03        0.15      0.27 o 
   5  10   4        3.21        3.23      0.58 o 
   6  10   4        0.19        0.51      0.62 o 
  -9  11   4        2.94        3.66      0.65 o 
  -8  11   4        0.75        1.51      0.59 o 
  -7  11   4        6.02        5.33      0.29 o 
  -6  11   4       15.44       17.32      0.61 o 
  -5  11   4        1.03        1.68      0.37 o 
  -4  11   4       24.72       29.20      0.70 o 
  -3  11   4       11.76        9.17      0.39 o 
  -2  11   4        1.05        1.72      0.24 o 
  -1  11   4       35.85       35.74      1.72 o 
   0  11   4        0.02        0.13      0.20 o 
   1  11   4        0.09        0.14      0.19 o 
   2  11   4       13.44       14.78      0.87 o 
   3  11   4        0.41        0.42      0.21 o 
   4  11   4        5.81        7.27      0.33 o 
   5  11   4       16.45       17.23      0.91 o 
   6  11   4        1.54        1.42      0.91 o 
  -8  12   4        0.32        0.98      0.48 o 
  -7  12   4        0.39        0.28      0.34 o 
  -6  12   4        0.00        0.27      0.25 o 
  -5  12   4        0.03       -0.02      0.23 o 
  -4  12   4       32.46       31.73      0.72 o 
  -3  12   4       11.76       12.27      0.84 o 
  -2  12   4        7.40        5.56      0.29 o 
  -1  12   4        0.15        0.04      0.20 o 
   0  12   4        0.10        0.39      0.20 o 
   1  12   4        0.52        0.53      0.23 o 
   2  12   4       14.96       16.19      1.47 o 
   3  12   4        0.51        0.56      0.21 o 
   4  12   4       14.52       15.29      0.59 o 
   5  12   4        0.22        0.59      0.37 o 
  -8  13   4        0.30        0.28      0.50 o 
  -7  13   4        8.26        8.60      0.84 o 
  -6  13   4        4.69        5.98      0.31 o 
  -5  13   4       23.13       24.81      0.53 o 
  -4  13   4       47.24       52.31      1.19 o 
  -3  13   4       10.69        9.98      0.36 o 
  -2  13   4        7.27        6.83      0.48 o 
  -1  13   4        7.12        4.35      0.29 o 
   0  13   4        1.11        0.67      0.22 o 
   1  13   4        6.54        4.97      0.31 o 
   2  13   4       29.96       33.75      1.68 o 
   3  13   4       25.54       24.85      0.74 o 
   4  13   4        0.11        0.20      0.34 o 
   5  13   4        0.31        1.04      0.36 o 
  -7  14   4        0.35       -0.07      0.81 o 
  -6  14   4        5.64        7.53      0.75 o 
  -5  14   4       46.15       45.55      0.93 o 
  -4  14   4       28.25       30.52      0.67 o 
  -3  14   4        0.01        0.07      0.21 o 
  -2  14   4       12.52       12.39      0.39 o 
  -1  14   4       13.74        9.97      0.37 o 
   0  14   4       13.29       10.58      0.51 o 
   1  14   4        0.64        1.02      0.23 o 
   2  14   4        0.29        0.63      0.23 o 
   3  14   4       15.21       15.82      0.81 o 
   4  14   4        0.60        0.67      0.40 o 
  -6  15   4        2.71        2.17      0.72 o 
  -5  15   4       20.66       19.36      0.66 o 
  -4  15   4        0.49        0.25      0.22 o 
  -3  15   4       13.92       13.57      0.40 o 
  -2  15   4        0.01        0.15      0.23 o 
  -1  15   4        6.11        4.61      0.30 o 
   0  15   4        0.27       -0.08      0.21 o 
   1  15   4       21.37       18.58      0.44 o 
   2  15   4        0.46        0.10      0.39 o 
   3  15   4        4.82        4.66      0.44 o 
  -5  16   4        0.14        0.13      0.35 o 
  -4  16   4        0.01        0.05      0.33 o 
  -3  16   4        3.72        5.81      0.49 o 
  -2  16   4        2.45        2.29      0.65 o 
  -1  16   4        0.12        0.87      0.64 o 
   0  16   4        7.02       11.04      0.85 o 
   1  16   4        3.18        2.58      0.46 o 
   2  16   4       12.40       10.47      0.68 o 
   3  16   4        5.48        5.25      0.56 o 
  -4  17   4        3.13        2.20      0.93 o 
  -3  17   4        8.48        6.31      0.53 o 
  -2  17   4        1.17        1.39      0.41 o 
  -1  17   4        4.42        7.18      0.98 o 
   0  17   4        2.46        1.59      0.40 o 
   1  17   4       31.97       30.47      0.85 o 
  -2  18   4        0.05       -0.28      0.40 o 
  -1  18   4        0.36       -0.38      0.38 o 
 -10   1   5        0.00       -0.18      0.34 o 
  -9   1   5        1.51        1.69      0.21 o 
  -8   1   5       32.45       32.13      0.84 o 
  -7   1   5        0.65        1.26      0.27 o 
  -6   1   5        4.59        3.87      0.26 o 
  -5   1   5       17.44       19.67      1.16 o 
  -4   1   5      341.17      341.55      4.51 o 
  -3   1   5        7.16        7.03      0.51 o 
  -2   1   5      104.15      106.66      2.47 o 
  -1   1   5      114.46      120.45      2.82 o 
   0   1   5       34.50       41.46      1.03 o 
   1   1   5        4.32        3.33      0.21 o 
   2   1   5        0.58        0.46      0.29 o 
   3   1   5       23.78       24.98      1.30 o 
   4   1   5       13.91       12.06      0.38 o 
   5   1   5        0.15       -0.05      0.19 o 
   6   1   5        0.26        0.29      0.76 o 
   7   1   5        0.05        0.30      0.31 o 
 -10   2   5       23.21       25.63      0.98 o 
  -9   2   5        0.00       -0.19      0.24 o 
  -8   2   5        9.82       12.46      0.54 o 
  -7   2   5        0.04        0.43      0.30 o 
  -6   2   5        0.14        0.19      0.25 o 
  -5   2   5        2.50        1.89      0.27 o 
  -4   2   5       52.83       47.87      1.80 o 
  -3   2   5        9.28        8.51      0.36 o 
  -2   2   5      466.43      469.80      6.95 o 
  -1   2   5        8.60       10.35      0.39 o 
   0   2   5       38.48       38.48      1.44 o 
   1   2   5        1.66        1.24      0.27 o 
   2   2   5      108.01      106.18      3.51 o 
   3   2   5        8.49        8.54      0.48 o 
   4   2   5       14.53       14.45      0.57 o 
   5   2   5        9.02        8.20      0.49 o 
   6   2   5        2.09        1.45      0.48 o 
   7   2   5        0.54        0.23      0.49 o 
 -10   3   5        1.75        2.39      0.57 o 
  -9   3   5        6.61        7.26      0.43 o 
  -8   3   5        1.46        1.28      0.31 o 
  -7   3   5        3.93        4.46      0.40 o 
  -6   3   5        6.56        6.19      0.40 o 
  -5   3   5        3.67        4.20      0.36 o 
  -4   3   5       26.97       24.17      1.07 o 
  -3   3   5      172.89      186.49      4.69 o 
  -2   3   5       69.13       82.07      3.16 o 
  -1   3   5        0.81        0.02      0.22 o 
   0   3   5        2.28        1.38      0.28 o 
   1   3   5        7.28        7.75      0.42 o 
   2   3   5       40.83       41.92      1.60 o 
   3   3   5       12.28       11.58      0.51 o 
   4   3   5        3.68        2.58      0.37 o 
   5   3   5        2.93        3.09      0.38 o 
   6   3   5        0.26        0.40      0.40 o 
   7   3   5        0.99        0.66      0.52 o 
 -10   4   5        1.67        2.86      0.55 o 
  -9   4   5        1.58        2.33      0.34 o 
  -8   4   5        9.85        9.24      0.49 o 
  -7   4   5      157.98      152.61      3.33 o 
  -6   4   5       20.02       18.70      0.71 o 
  -5   4   5       10.24       11.55      0.45 o 
  -4   4   5       28.81       32.52      1.32 o 
  -3   4   5        7.95        5.81      0.34 o 
  -2   4   5       10.33       13.83      0.49 o 
  -1   4   5       65.56       65.71      3.08 o 
   0   4   5       30.92       31.29      1.25 o 
   1   4   5        5.68        6.15      0.39 o 
   2   4   5      111.64      118.09      3.54 o 
   3   4   5       10.36        9.51      0.48 o 
   4   4   5      111.54      115.00      2.72 o 
   5   4   5       20.89       20.36      0.71 o 
   6   4   5        0.30        0.07      0.74 o 
   7   4   5        0.03       -0.32      0.65 o 
 -10   5   5        0.02        0.46      0.63 o 
  -9   5   5        7.50        6.75      0.43 o 
  -8   5   5        6.98        5.91      0.41 o 
  -7   5   5       53.66       51.10      2.14 o 
  -6   5   5       14.86       14.86      0.63 o 
  -5   5   5       17.09       15.97      0.59 o 
  -4   5   5       20.60       19.97      0.76 o 
  -3   5   5        1.47        1.82      0.27 o 
  -2   5   5      329.65      346.41      6.69 o 
  -1   5   5      178.31      183.12      4.88 o 
   0   5   5        8.86        7.48      0.41 o 
   1   5   5       21.59       22.00      0.80 o 
   2   5   5       98.93      105.21      3.38 o 
   3   5   5       87.64       85.42      2.62 o 
   4   5   5       16.62       18.48      0.66 o 
   5   5   5       20.16       21.18      1.08 o 
   6   5   5        0.21       -0.30      0.46 o 
 -10   6   5        3.45        5.00      0.61 o 
  -9   6   5        1.14        0.60      0.43 o 
  -8   6   5        6.62        5.98      0.43 o 
  -7   6   5       10.12        9.42      0.48 o 
  -6   6   5        5.35        6.35      0.42 o 
  -5   6   5       34.06       29.85      1.12 o 
  -4   6   5      228.32      227.04      4.89 o 
  -3   6   5       63.20       65.08      2.94 o 
  -2   6   5       47.82       44.78      1.65 o 
  -1   6   5      194.28      205.69      5.02 o 
   0   6   5       18.56       19.17      0.76 o 
   1   6   5       12.54       16.32      0.75 o 
   2   6   5       41.16       38.84      1.38 o 
   3   6   5        3.83        4.19      0.41 o 
   4   6   5        0.07        0.80      0.32 o 
   5   6   5        0.33        0.25      0.31 o 
   6   6   5        2.03        1.50      0.49 o 
 -10   7   5        1.46        1.69      0.55 o 
  -9   7   5        2.30        2.04      0.58 o 
  -8   7   5        6.52        5.65      0.42 o 
  -7   7   5        8.66       10.41      0.52 o 
  -6   7   5        0.90        0.63      0.30 o 
  -5   7   5        9.30       11.89      0.51 o 
  -4   7   5       38.92       34.94      1.27 o 
  -3   7   5      118.56      117.93      3.82 o 
  -2   7   5        2.16        2.43      0.31 o 
  -1   7   5       87.69       87.19      3.22 o 
   0   7   5        7.91        9.13      0.46 o 
   1   7   5       73.40       68.62      2.71 o 
   2   7   5        5.28        3.79      0.40 o 
   3   7   5        0.11       -0.15      0.30 o 
   4   7   5        3.36        2.25      0.38 o 
   5   7   5        9.62       11.16      0.51 o 
   6   7   5        0.55        0.41      0.51 o 
  -9   8   5        1.10        2.49      0.50 o 
  -8   8   5        0.62        0.30      0.30 o 
  -7   8   5       13.36       12.54      0.55 o 
  -6   8   5        0.75        0.59      0.28 o 
  -5   8   5       76.96       77.62      2.52 o 
  -4   8   5       16.87       16.87      0.72 o 
  -3   8   5       15.23       14.33      0.55 o 
  -2   8   5        6.40        8.64      0.43 o 
  -1   8   5       11.21       10.65      0.49 o 
   0   8   5        1.53        1.81      0.33 o 
   1   8   5       12.48       12.34      0.54 o 
   2   8   5        3.48        3.50      0.39 o 
   3   8   5        0.99        0.71      0.34 o 
   4   8   5        0.64        0.49      0.33 o 
   5   8   5        4.50        3.55      0.88 o 
   6   8   5        0.27        1.67      0.52 o 
  -9   9   5        8.56        8.45      0.73 o 
  -8   9   5        1.73        1.32      0.34 o 
  -7   9   5        2.65        2.78      0.37 o 
  -6   9   5        5.51        5.75      0.45 o 
  -5   9   5        1.54        1.71      0.35 o 
  -4   9   5       13.03       15.13      0.56 o 
  -3   9   5        7.84        9.95      0.48 o 
  -2   9   5       10.84       10.29      0.49 o 
  -1   9   5       27.15       27.82      1.12 o 
   0   9   5        5.09        6.20      0.42 o 
   1   9   5      106.80      103.92      2.90 o 
   2   9   5       37.26       32.84      1.13 o 
   3   9   5        0.01       -0.02      0.29 o 
   4   9   5        0.18        0.11      0.29 o 
   5   9   5       15.95       18.28      0.94 o 
  -9  10   5        0.94        1.48      0.53 o 
  -8  10   5        3.99        2.60      0.53 o 
  -7  10   5        7.60        4.78      0.43 o 
  -6  10   5        3.73        4.50      0.40 o 
  -5  10   5       15.97       11.34      0.54 o 
  -4  10   5       16.43       13.95      0.55 o 
  -3  10   5        1.60        1.78      0.33 o 
  -2  10   5        3.18        3.85      0.38 o 
  -1  10   5        5.32        7.00      0.46 o 
   0  10   5        2.60        1.67      0.34 o 
   1  10   5        0.12        0.69      0.34 o 
   2  10   5        3.29        3.25      0.38 o 
   3  10   5        0.02        0.24      0.30 o 
   4  10   5        0.71        0.52      0.51 o 
   5  10   5        0.69        0.47      0.50 o 
  -8  11   5        5.22        4.30      0.65 o 
  -7  11   5        6.32        8.10      0.46 o 
  -6  11   5        3.44        1.63      0.34 o 
  -5  11   5       19.38       20.05      0.67 o 
  -4  11   5        0.87        0.02      0.34 o 
  -3  11   5        2.87        4.08      0.40 o 
  -2  11   5        0.45        0.78      0.33 o 
  -1  11   5       26.24       28.04      1.36 o 
   0  11   5       21.31       20.97      0.84 o 
   1  11   5        0.99        1.68      0.24 o 
   2  11   5        0.06        0.04      0.30 o 
   3  11   5       21.73       23.06      1.09 o 
   4  11   5        0.61        0.34      0.46 o 
   5  11   5        0.26        0.13      0.49 o 
  -8  12   5        3.07        3.49      0.68 o 
  -7  12   5        6.11        8.49      0.70 o 
  -6  12   5        0.96        1.10      0.34 o 
  -5  12   5        6.80        8.46      0.48 o 
  -4  12   5        2.97        5.51      0.43 o 
  -3  12   5        0.65        1.61      0.36 o 
  -2  12   5       13.33        8.73      0.49 o 
  -1  12   5        7.45        6.06      0.54 o 
   0  12   5        2.33        2.57      0.36 o 
   1  12   5        0.18        0.38      0.45 o 
   2  12   5        0.11        0.17      0.21 o 
   3  12   5        7.13        6.81      0.71 o 
   4  12   5        0.01        0.28      0.34 o 
  -7  13   5        4.78        7.49      0.69 o 
  -6  13   5       37.85       40.34      1.20 o 
  -5  13   5        9.04        8.51      0.48 o 
  -4  13   5        1.12        1.74      0.37 o 
  -3  13   5       24.43       30.73      1.30 o 
  -2  13   5       10.10       10.35      0.52 o 
  -1  13   5       44.99       49.59      1.96 o 
   0  13   5        0.60        0.49      0.24 o 
   1  13   5        0.74        0.61      0.33 o 
   2  13   5        1.61        2.46      0.35 o 
   3  13   5        3.00        2.57      0.45 o 
   4  13   5        0.52       -0.08      0.42 o 
  -7  14   5        0.08        0.05      0.56 o 
  -6  14   5        1.49        0.78      0.54 o 
  -5  14   5        1.88        1.33      0.58 o 
  -4  14   5        8.78        9.46      0.49 o 
  -3  14   5       19.36       19.75      0.65 o 
  -2  14   5       11.89       14.90      0.58 o 
  -1  14   5        0.10        0.37      0.27 o 
   0  14   5       14.97       14.94      0.83 o 
   1  14   5        3.46        2.12      0.39 o 
   2  14   5        3.68        3.19      0.42 o 
   3  14   5        0.48        0.50      0.36 o 
  -6  15   5        0.37       -0.45      0.65 o 
  -5  15   5        4.54        4.59      0.93 o 
  -4  15   5        1.17       -0.34      0.68 o 
  -3  15   5        0.36        0.30      0.44 o 
  -2  15   5        1.69        2.80      0.66 o 
  -1  15   5        0.25        0.34      0.33 o 
   0  15   5       14.73       14.33      0.79 o 
   1  15   5       25.38       26.13      3.29 o 
   2  15   5       20.84       23.97      0.75 o 
  -5  16   5        4.25        4.76      0.74 o 
  -4  16   5        8.66       11.32      0.81 o 
  -3  16   5        0.07        0.08      0.80 o 
  -2  16   5        0.07        0.25      0.46 o 
  -1  16   5        1.06        0.82      0.41 o 
   0  16   5       10.92       13.01      0.64 o 
   1  16   5        0.03        0.38      0.82 o 
  -3  17   5        1.79        1.10      0.58 o 
  -2  17   5        0.06       -0.41      0.57 o 
  -1  17   5        9.00        9.19      0.58 o 
 -10   0   6       11.94       11.78      0.75 o 
  -9   0   6        1.11        1.13      0.31 o 
  -8   0   6        5.24        4.74      0.42 o 
  -7   0   6       42.59       40.37      1.88 o 
  -6   0   6       13.52       15.85      0.63 o 
  -5   0   6        7.05        6.34      0.42 o 
  -4   0   6        1.63        1.12      0.28 o 
  -3   0   6       14.59       14.06      0.74 o 
  -2   0   6        4.00        7.85      0.51 o 
  -1   0   6        0.12        0.13      0.23 o 
   0   0   6        9.77       10.12      0.44 o 
   1   0   6       76.86       76.09      2.84 o 
   2   0   6       20.83       21.21      0.77 o 
   3   0   6       11.97       13.90      0.58 o 
   4   0   6       53.72       55.45      1.76 o 
   5   0   6       43.27       43.44      1.22 o 
   6   0   6        1.36        1.29      0.54 o 
 -10   1   6        2.40        2.42      0.38 o 
  -9   1   6        1.73        1.54      0.22 o 
  -8   1   6        4.02        3.54      0.27 o 
  -7   1   6       38.66       38.06      1.24 o 
  -6   1   6       23.87       23.06      0.74 o 
  -5   1   6      169.66      185.54      3.03 o 
  -4   1   6       14.82       15.22      0.39 o 
  -3   1   6        0.05        0.69      0.17 o 
  -2   1   6       60.49       63.01      1.99 o 
  -1   1   6       76.65       81.38      2.29 o 
   0   1   6        8.93        7.23      0.29 o 
   1   1   6      125.62      127.31      2.55 o 
   2   1   6       16.83       19.85      0.53 o 
   3   1   6        4.14        2.90      0.27 o 
   4   1   6        0.28        0.88      0.23 o 
   5   1   6        0.52        0.89      0.83 o 
   6   1   6        0.00        0.08      0.44 o 
 -10   2   6        1.06        0.90      0.75 o 
  -9   2   6        1.82        1.68      0.31 o 
  -8   2   6        9.14       10.55      0.52 o 
  -7   2   6        5.85        5.63      0.48 o 
  -6   2   6       24.63       24.17      0.96 o 
  -5   2   6        3.13        3.55      0.36 o 
  -4   2   6        0.26        0.53      0.25 o 
  -3   2   6        0.28        0.97      0.27 o 
  -2   2   6       91.90       94.46      3.41 o 
  -1   2   6      225.15      219.57      5.07 o 
   0   2   6        1.07        0.83      0.29 o 
   1   2   6        1.78        2.68      0.35 o 
   2   2   6        0.09       -0.06      0.28 o 
   3   2   6       20.88       19.15      0.75 o 
   4   2   6        0.34        0.08      0.31 o 
   5   2   6        2.18        3.14      0.60 o 
   6   2   6        0.66        1.80      0.51 o 
 -10   3   6        3.37        3.14      0.58 o 
  -9   3   6        0.20        0.42      0.28 o 
  -8   3   6      125.69      116.99      2.41 o 
  -7   3   6      129.42      130.20      2.96 o 
  -6   3   6       20.37       17.73      0.65 o 
  -5   3   6       12.21       12.04      0.51 o 
  -4   3   6       33.11       34.55      1.42 o 
  -3   3   6       17.42       17.88      0.69 o 
  -2   3   6       38.01       41.54      1.48 o 
  -1   3   6       13.60       14.14      0.71 o 
   0   3   6        4.77        2.95      0.34 o 
   1   3   6       23.29       25.91      1.03 o 
   2   3   6        9.88       11.93      0.54 o 
   3   3   6       12.32       14.10      0.58 o 
   4   3   6        7.35        7.60      0.47 o 
   5   3   6        2.97        2.44      0.68 o 
   6   3   6        0.19       -0.17      0.81 o 
 -10   4   6        0.22       -0.31      0.40 o 
  -9   4   6        0.39        1.06      0.29 o 
  -8   4   6       11.88       12.63      0.56 o 
  -7   4   6        2.27        1.25      0.34 o 
  -6   4   6       14.44       14.66      0.55 o 
  -5   4   6        2.04        2.45      0.34 o 
  -4   4   6        0.03        0.40      0.25 o 
  -3   4   6       44.86       42.40      1.65 o 
  -2   4   6      119.75      119.32      3.78 o 
  -1   4   6        4.09        3.26      0.36 o 
   0   4   6        1.26        1.24      0.28 o 
   1   4   6        0.80        0.66      0.31 o 
   2   4   6       20.68       21.86      0.80 o 
   3   4   6        2.92        2.61      0.40 o 
   4   4   6        1.14        0.87      0.33 o 
   5   4   6        6.69        5.33      0.65 o 
   6   4   6        1.02        1.07      0.57 o 
 -10   5   6        0.00       -0.54      0.61 o 
  -9   5   6        0.13       -0.20      0.55 o 
  -8   5   6        0.02        0.10      0.30 o 
  -7   5   6        2.30        2.44      0.36 o 
  -6   5   6        5.72        7.68      0.46 o 
  -5   5   6       17.56       17.75      0.66 o 
  -4   5   6       46.72       54.00      2.53 o 
  -3   5   6       44.39       43.83      1.58 o 
  -2   5   6      243.36      229.07      5.03 o 
  -1   5   6      131.04      139.06      3.76 o 
   0   5   6        0.97        1.20      0.31 o 
   1   5   6       77.54       73.05      2.83 o 
   2   5   6       36.33       38.06      1.21 o 
   3   5   6        0.20       -0.38      0.38 o 
   4   5   6        0.39        0.28      0.31 o 
   5   5   6        2.54        2.47      0.55 o 
 -10   6   6        5.39        6.34      0.72 o 
  -9   6   6        0.00       -0.01      0.52 o 
  -8   6   6       14.38       13.93      0.56 o 
  -7   6   6        8.68        9.61      0.51 o 
  -6   6   6        1.31        1.60      0.32 o 
  -5   6   6        0.03       -0.28      0.28 o 
  -4   6   6        3.61        3.84      0.38 o 
  -3   6   6       16.72       14.30      0.54 o 
  -2   6   6      170.16      178.02      4.21 o 
  -1   6   6        7.34        7.74      0.46 o 
   0   6   6       13.81       13.95      0.55 o 
   1   6   6       47.69       51.82      2.23 o 
   2   6   6      141.12      140.17      2.98 o 
   3   6   6        0.41       -0.02      0.32 o 
   4   6   6       26.40       26.18      1.09 o 
   5   6   6        1.29       -0.34      0.61 o 
  -9   7   6        1.18        0.68      0.45 o 
  -8   7   6        0.15        0.76      0.29 o 
  -7   7   6        0.35        0.92      0.33 o 
  -6   7   6        2.49        3.53      0.45 o 
  -5   7   6       25.77       26.48      0.83 o 
  -4   7   6      140.21      132.12      3.44 o 
  -3   7   6        5.32        6.80      0.44 o 
  -2   7   6        1.99        2.13      0.35 o 
  -1   7   6        0.88        0.86      0.30 o 
   0   7   6        0.24        0.38      0.29 o 
   1   7   6       43.76       40.82      2.03 o 
   2   7   6        1.16        0.89      0.34 o 
   3   7   6        0.00        0.24      0.31 o 
   4   7   6       54.91       62.15      1.44 o 
   5   7   6       11.75        9.98      0.83 o 
  -9   8   6        2.97        2.12      0.57 o 
  -8   8   6        1.64        1.08      0.43 o 
  -7   8   6        3.71        4.29      0.40 o 
  -6   8   6        0.06        0.15      0.28 o 
  -5   8   6      117.05      120.67      2.83 o 
  -4   8   6       72.07       83.93      2.56 o 
  -3   8   6        2.73        2.86      0.37 o 
  -2   8   6        0.98       -0.09      0.31 o 
  -1   8   6        7.35        5.28      0.44 o 
   0   8   6       14.89       13.93      0.55 o 
   1   8   6        7.63        9.27      0.52 o 
   2   8   6       10.43       10.97      0.53 o 
   3   8   6        0.14        0.26      0.30 o 
   4   8   6        3.80        2.97      0.72 o 
   5   8   6        3.02        2.26      0.67 o 
  -9   9   6        1.72        1.80      0.63 o 
  -8   9   6        7.08        7.02      0.70 o 
  -7   9   6        1.07        1.06      0.31 o 
  -6   9   6        0.18        0.66      0.31 o 
  -5   9   6        3.94        5.43      0.44 o 
  -4   9   6        0.19        0.36      0.32 o 
  -3   9   6        0.05       -0.12      0.29 o 
  -2   9   6       59.50       62.93      2.30 o 
  -1   9   6        2.48        1.43      0.33 o 
   0   9   6        0.25        0.09      0.30 o 
   1   9   6        1.52        2.26      0.36 o 
   2   9   6        0.28       -0.23      0.31 o 
   3   9   6        0.76        1.36      0.33 o 
   4   9   6        0.09       -0.49      0.49 o 
  -8  10   6        6.51        6.30      0.70 o 
  -7  10   6        3.87        3.80      0.37 o 
  -6  10   6        4.35        5.32      0.42 o 
  -5  10   6        4.94        3.93      0.42 o 
  -4  10   6        0.26        1.54      0.33 o 
  -3  10   6        1.57        1.07      0.34 o 
  -2  10   6        1.59        2.34      0.37 o 
  -1  10   6        2.30        2.80      0.39 o 
   0  10   6        0.97        1.13      0.33 o 
   1  10   6       22.43       26.51      0.80 o 
   2  10   6        2.92        3.67      0.40 o 
   3  10   6        1.78        1.94      0.52 o 
   4  10   6        4.00        4.64      0.80 o 
  -8  11   6        2.54        3.49      0.66 o 
  -7  11   6        2.06        2.21      0.59 o 
  -6  11   6        0.72        0.88      0.31 o 
  -5  11   6        1.68        1.95      0.36 o 
  -4  11   6        6.20        6.58      0.46 o 
  -3  11   6       13.95       17.03      0.61 o 
  -2  11   6       27.80       25.87      1.44 o 
  -1  11   6       21.71       21.10      0.70 o 
   0  11   6        0.24        0.22      0.30 o 
   1  11   6        8.45       10.42      0.52 o 
   2  11   6       10.35       10.68      0.51 o 
   3  11   6        0.14        0.19      0.48 o 
   4  11   6        3.80        5.11      0.71 o 
  -7  12   6        0.98        1.63      0.51 o 
  -6  12   6        0.21        0.20      0.48 o 
  -5  12   6        5.14        5.61      0.41 o 
  -4  12   6        5.08        6.07      0.44 o 
  -3  12   6       15.49       15.95      0.60 o 
  -2  12   6        2.50        2.60      0.38 o 
  -1  12   6       11.31       10.60      0.52 o 
   0  12   6        0.13       -0.31      0.31 o 
   1  12   6        0.03       -0.31      0.32 o 
   2  12   6       22.79       26.14      1.04 o 
   3  12   6        0.13        0.95      0.61 o 
  -7  13   6        0.02       -0.05      0.54 o 
  -6  13   6        0.43        0.70      0.51 o 
  -5  13   6        9.00       10.35      0.74 o 
  -4  13   6       17.69       19.49      0.63 o 
  -3  13   6        0.02       -0.31      0.31 o 
  -2  13   6        5.46        6.22      0.45 o 
  -1  13   6        0.06       -0.07      0.33 o 
   0  13   6        2.59        1.61      0.35 o 
   1  13   6        0.46        0.52      0.47 o 
   2  13   6       10.15       11.85      0.82 o 
  -6  14   6        0.04        1.23      0.54 o 
  -5  14   6        0.12        0.75      0.58 o 
  -4  14   6        6.05        6.50      0.67 o 
  -3  14   6        3.85        4.01      0.60 o 
  -2  14   6        0.28        0.84      0.46 o 
  -1  14   6        1.54        2.87      0.54 o 
   0  14   6        2.65        2.38      0.55 o 
   1  14   6        9.53        8.75      0.74 o 
   2  14   6        1.12        0.65      0.56 o 
  -5  15   6        5.61        5.53      0.74 o 
  -4  15   6        0.33        0.11      0.46 o 
  -3  15   6        0.52        0.84      0.49 o 
  -2  15   6        0.12        0.25      0.50 o 
  -1  15   6        0.09        0.70      0.49 o 
   0  15   6        5.16        6.64      0.77 o 
   1  15   6        0.16        0.74      0.53 o 
  -3  16   6        0.04       -0.91      0.91 o 
  -2  16   6        0.04       -0.46      0.46 o 
  -1  16   6        7.49        7.56      0.84 o 
 -10   1   7        4.50        5.66      0.48 o 
  -9   1   7        3.16        3.12      1.04 o 
  -8   1   7        4.98        6.34      0.31 o 
  -7   1   7        5.61        6.79      0.32 o 
  -6   1   7        0.41        0.48      0.20 o 
  -5   1   7        4.28        4.17      0.27 o 
  -4   1   7        0.01       -0.03      0.18 o 
  -3   1   7        0.38        0.61      0.20 o 
  -2   1   7        4.49        4.98      0.27 o 
  -1   1   7       16.42       17.24      0.47 o 
   0   1   7        0.00        0.20      0.19 o 
   1   1   7        0.15       -0.04      0.27 o 
   2   1   7       29.24       29.41      0.67 o 
   3   1   7        4.34        3.83      0.27 o 
   4   1   7       12.41       13.81      0.56 o 
   5   1   7        2.22        1.99      1.04 o 
 -10   2   7        0.43        0.76      0.55 o 
  -9   2   7        6.14        7.98      0.66 o 
  -8   2   7        1.08        0.93      0.33 o 
  -7   2   7        6.53        8.21      0.48 o 
  -6   2   7        0.87        0.81      0.29 o 
  -5   2   7       30.33       30.22      1.12 o 
  -4   2   7       39.43       38.17      1.26 o 
  -3   2   7        4.41        5.12      0.37 o 
  -2   2   7       20.62       20.01      0.81 o 
  -1   2   7       16.27       16.47      0.75 o 
   0   2   7        0.06        0.05      0.27 o 
   1   2   7        3.47        3.80      0.40 o 
   2   2   7        8.18        8.61      0.50 o 
   3   2   7        2.07        2.51      0.36 o 
   4   2   7        3.56        3.92      0.65 o 
   5   2   7        0.71        0.69      0.57 o 
 -10   3   7        2.76        2.11      0.60 o 
  -9   3   7        1.81        2.19      0.72 o 
  -8   3   7        0.00        0.37      0.31 o 
  -7   3   7        8.86        6.84      0.47 o 
  -6   3   7        5.59        7.07      0.43 o 
  -5   3   7        4.53        6.31      0.46 o 
  -4   3   7        0.22        0.33      0.33 o 
  -3   3   7        2.77        2.60      0.36 o 
  -2   3   7        7.95        7.68      0.47 o 
  -1   3   7        1.74        2.47      0.37 o 
   0   3   7        0.00        0.24      0.30 o 
   1   3   7        0.42        1.34      0.34 o 
   2   3   7       36.94       43.42      1.68 o 
   3   3   7        0.05        0.43      0.28 o 
   4   3   7        0.79        0.76      0.53 o 
   5   3   7        0.33       -0.28      0.55 o 
 -10   4   7        0.41        1.07      0.54 o 
  -9   4   7        3.02        3.67      0.66 o 
  -8   4   7        0.62        0.55      0.31 o 
  -7   4   7        1.29        1.64      0.36 o 
  -6   4   7        0.37       -0.07      0.29 o 
  -5   4   7        1.26        1.19      0.33 o 
  -4   4   7       31.42       32.93      1.15 o 
  -3   4   7      111.91      108.47      3.10 o 
  -2   4   7      102.74      103.48      3.04 o 
  -1   4   7        0.24        0.24      0.30 o 
   0   4   7        0.15        1.01      0.35 o 
   1   4   7       75.76       75.47      2.23 o 
   2   4   7       56.37       54.54      1.80 o 
   3   4   7        0.11        0.08      0.30 o 
   4   4   7        1.27        1.17      0.54 o 
  -9   5   7        8.92        6.89      0.65 o 
  -8   5   7       30.65       29.82      1.08 o 
  -7   5   7        5.35        5.81      0.45 o 
  -6   5   7        0.56        0.48      0.33 o 
  -5   5   7       55.16       54.06      2.03 o 
  -4   5   7       97.63       99.76      2.81 o 
  -3   5   7       15.64       21.67      0.75 o 
  -2   5   7        0.53        0.87      0.33 o 
  -1   5   7       17.79       16.78      0.66 o 
   0   5   7        0.66        0.55      0.30 o 
   1   5   7        5.81        6.23      0.47 o 
   2   5   7        0.01       -0.13      0.31 o 
   3   5   7        5.64        6.58      0.45 o 
   4   5   7        5.67        7.92      0.73 o 
  -9   6   7        2.64        3.04      0.62 o 
  -8   6   7        5.45        4.57      0.67 o 
  -7   6   7       27.39       30.39      1.21 o 
  -6   6   7       17.20       18.00      0.64 o 
  -5   6   7       21.47       24.00      0.83 o 
  -4   6   7       21.48       18.68      0.66 o 
  -3   6   7        2.04        0.81      0.34 o 
  -2   6   7       16.72       17.45      0.63 o 
  -1   6   7        1.29        0.20      0.32 o 
   0   6   7        9.00       10.17      0.51 o 
   1   6   7       25.94       23.71      0.78 o 
   2   6   7        4.28        4.16      0.39 o 
   3   6   7       16.84       18.66      0.89 o 
   4   6   7        9.19        9.42      0.74 o 
  -9   7   7        0.30        1.32      0.61 o 
  -8   7   7        3.83        3.86      0.60 o 
  -7   7   7        0.30       -0.11      0.30 o 
  -6   7   7        7.06        7.28      0.46 o 
  -5   7   7        0.53        1.06      0.37 o 
  -4   7   7        0.65        0.83      0.34 o 
  -3   7   7        8.84        8.82      0.50 o 
  -2   7   7       46.58       47.20      1.94 o 
  -1   7   7       11.12       11.77      0.54 o 
   0   7   7        8.19        7.23      0.46 o 
   1   7   7       11.16       11.92      0.55 o 
   2   7   7        0.19        0.43      0.31 o 
   3   7   7        1.60        2.03      0.55 o 
   4   7   7        1.28        0.95      0.58 o 
  -9   8   7        1.78        1.46      0.61 o 
  -8   8   7        0.01       -0.18      0.47 o 
  -7   8   7        1.65        3.09      0.36 o 
  -6   8   7        0.57       -0.24      0.33 o 
  -5   8   7        0.19        0.14      0.32 o 
  -4   8   7        0.51        2.02      0.37 o 
  -3   8   7        7.22        7.13      0.47 o 
  -2   8   7       14.33       13.81      0.61 o 
  -1   8   7        2.16        2.38      0.39 o 
   0   8   7        0.00        0.70      0.33 o 
   1   8   7        0.52        0.39      0.31 o 
   2   8   7        0.00       -0.27      0.27 o 
   3   8   7        1.01        0.87      0.54 o 
   4   8   7        0.14        0.30      0.51 o 
  -8   9   7        0.05        0.63      0.62 o 
  -7   9   7        1.61        1.59      0.53 o 
  -6   9   7        8.40        8.45      0.49 o 
  -5   9   7       24.25       22.24      0.77 o 
  -4   9   7        0.61        1.08      0.33 o 
  -3   9   7        0.47        0.86      0.37 o 
  -2   9   7       14.59       16.03      0.61 o 
  -1   9   7       26.47       26.66      0.86 o 
   0   9   7        4.95        6.10      0.46 o 
   1   9   7        1.63        2.28      0.37 o 
   2   9   7        1.53        1.27      0.52 o 
   3   9   7        1.76        0.61      0.60 o 
  -8  10   7        0.03        0.17      0.54 o 
  -7  10   7        0.07        0.47      0.69 o 
  -6  10   7        1.23        0.89      0.55 o 
  -5  10   7        2.53        2.82      0.40 o 
  -4  10   7        0.18        0.19      0.33 o 
  -3  10   7        0.77        0.85      0.36 o 
  -2  10   7        0.23        0.42      0.33 o 
  -1  10   7        1.35        1.47      0.39 o 
   0  10   7        6.67        8.15      0.49 o 
   1  10   7        4.19        4.04      0.59 o 
   2  10   7        1.74        1.37      0.57 o 
   3  10   7        4.06        4.45      0.73 o 
  -7  11   7        3.56        5.38      0.68 o 
  -6  11   7        0.11       -0.54      0.54 o 
  -5  11   7        0.09       -0.04      0.31 o 
  -4  11   7        3.24        3.88      0.42 o 
  -3  11   7        6.36        6.56      0.46 o 
  -2  11   7        0.01        0.31      0.33 o 
  -1  11   7        1.17        1.47      0.37 o 
   0  11   7        3.56        3.83      0.58 o 
   1  11   7        0.54       -0.27      0.83 o 
   2  11   7        6.18        5.12      0.69 o 
  -7  12   7        2.91        3.88      0.73 o 
  -6  12   7        1.47        2.06      0.74 o 
  -5  12   7        0.73        0.72      0.63 o 
  -4  12   7        8.43       10.87      0.79 o 
  -3  12   7        7.24        8.76      0.74 o 
  -2  12   7        5.74        4.78      0.63 o 
  -1  12   7       12.78       13.09      0.83 o 
   0  12   7        0.13       -0.37      0.48 o 
   1  12   7        4.05        4.99      0.70 o 
   2  12   7        1.69        1.69      0.61 o 
  -6  13   7        0.05        0.77      0.55 o 
  -5  13   7        0.13        0.34      0.52 o 
  -4  13   7        0.70       -0.06      0.55 o 
  -3  13   7        1.16        2.63      0.55 o 
  -2  13   7        0.45        0.04      0.60 o 
  -1  13   7        0.94        0.62      0.59 o 
   0  13   7        0.09        0.01      0.55 o 
   1  13   7        7.23        7.03      0.86 o 
  -5  14   7        0.11        0.66      0.52 o 
  -4  14   7        0.02       -0.02      0.66 o 
  -3  14   7        1.83        2.19      0.60 o 
  -2  14   7        5.06        5.31      0.70 o 
  -1  14   7        0.01        0.12      0.54 o 
   0  14   7        1.73        2.04      0.64 o 
  -9   0   8        0.20        0.08      0.55 o 
  -8   0   8        0.07        0.32      0.50 o 
  -7   0   8        4.96        4.59      0.41 o 
  -6   0   8        6.91        5.71      0.45 o 
  -5   0   8       47.30       51.27      1.76 o 
  -4   0   8        9.57       10.09      0.52 o 
  -3   0   8       13.36       14.37      0.57 o 
  -2   0   8      172.33      179.20      3.35 o 
  -1   0   8       11.07       13.73      0.59 o 
   0   0   8        3.47        3.67      0.39 o 
   1   0   8       12.97       12.98      0.55 o 
   2   0   8        8.17        7.48      0.47 o 
   3   0   8        2.24        2.51      0.61 o 
  -9   1   8        0.03        0.61      0.45 o 
  -8   1   8        7.44        7.01      0.74 o 
  -7   1   8        0.04       -0.09      0.22 o 
  -6   1   8       20.50       20.61      0.49 o 
  -5   1   8       10.74       12.56      0.40 o 
  -4   1   8        1.25        2.26      0.25 o 
  -3   1   8        0.60        0.12      0.33 o 
  -2   1   8        1.41        2.00      0.26 o 
  -1   1   8        0.37        0.19      0.29 o 
   0   1   8        1.94        2.56      0.27 o 
   1   1   8        1.44        1.83      0.46 o 
   2   1   8        0.91        1.29      0.32 o 
   3   1   8        2.33        2.58      0.87 o 
  -9   2   8        0.43       -0.55      0.58 o 
  -8   2   8       18.24       14.60      0.82 o 
  -7   2   8        8.41        9.50      0.50 o 
  -6   2   8        1.84        0.86      0.33 o 
  -5   2   8        0.02       -0.01      0.31 o 
  -4   2   8        6.36        5.27      0.42 o 
  -3   2   8        7.78       10.18      0.55 o 
  -2   2   8        1.77        1.78      0.36 o 
  -1   2   8        1.72        2.00      0.36 o 
   0   2   8       15.75       16.35      0.62 o 
   1   2   8        4.39        4.60      0.42 o 
   2   2   8        8.43        8.58      0.49 o 
   3   2   8        0.17        0.46      0.52 o 
  -9   3   8        3.18        2.54      0.63 o 
  -8   3   8        0.37        1.36      0.49 o 
  -7   3   8        0.03        0.30      0.30 o 
  -6   3   8       24.79       25.23      0.79 o 
  -5   3   8       22.23       25.60      0.83 o 
  -4   3   8       16.69       16.39      0.62 o 
  -3   3   8        1.71        1.29      0.35 o 
  -2   3   8        2.32        2.21      0.36 o 
  -1   3   8        0.15        0.19      0.30 o 
   0   3   8       12.48       10.97      0.54 o 
   1   3   8       46.69       48.12      1.51 o 
   2   3   8        3.17        3.72      0.62 o 
   3   3   8        0.43        0.73      0.77 o 
  -9   4   8        3.17        2.76      0.59 o 
  -8   4   8        5.54        4.55      0.69 o 
  -7   4   8        3.46        4.20      0.40 o 
  -6   4   8        0.18        0.28      0.32 o 
  -5   4   8        0.00       -0.22      0.32 o 
  -4   4   8        0.50        0.57      0.33 o 
  -3   4   8        5.66        5.43      0.43 o 
  -2   4   8       19.22       17.24      0.66 o 
  -1   4   8        5.98        4.87      0.45 o 
   0   4   8        8.34        7.03      0.49 o 
   1   4   8       56.80       56.52      1.57 o 
   2   4   8        3.75        3.29      0.59 o 
   3   4   8        0.08        0.49      0.55 o 
  -9   5   8        4.83        5.35      0.78 o 
  -8   5   8       26.94       31.11      1.18 o 
  -7   5   8        0.14        0.51      0.32 o 
  -6   5   8        5.35        5.96      0.48 o 
  -5   5   8       14.94       16.80      0.63 o 
  -4   5   8        0.10        0.30      0.30 o 
  -3   5   8        1.10        1.53      0.35 o 
  -2   5   8        0.54        0.40      0.32 o 
  -1   5   8        0.04        0.22      0.31 o 
   0   5   8        0.60        0.89      0.34 o 
   1   5   8        9.68       10.23      0.54 o 
   2   5   8        0.06       -0.57      0.57 o 
   3   5   8        0.05        0.70      0.80 o 
  -9   6   8        3.18        4.03      0.90 o 
  -8   6   8        0.92        1.80      0.64 o 
  -7   6   8        2.19        2.57      0.55 o 
  -6   6   8        4.43        3.84      0.43 o 
  -5   6   8       54.76       56.95      1.72 o 
  -4   6   8       13.30       14.34      0.60 o 
  -3   6   8       33.72       33.01      0.96 o 
  -2   6   8       18.88       15.06      0.63 o 
  -1   6   8        0.00        0.28      0.32 o 
   0   6   8        0.09       -0.31      0.31 o 
   1   6   8        1.60        2.19      0.37 o 
   2   6   8        0.13       -0.20      0.50 o 
   3   6   8        1.49        0.78      0.61 o 
  -8   7   8        1.78        1.60      0.71 o 
  -7   7   8        0.93        0.34      0.50 o 
  -6   7   8        2.94        2.16      0.39 o 
  -5   7   8       15.04       17.91      0.65 o 
  -4   7   8        0.01       -0.01      0.36 o 
  -3   7   8       45.32       44.12      1.56 o 
  -2   7   8       67.71       71.73      1.88 o 
  -1   7   8        6.56        5.14      0.46 o 
   0   7   8        0.01       -0.30      0.30 o 
   1   7   8        1.88        1.49      0.78 o 
   2   7   8        4.24        4.96      0.73 o 
  -8   8   8        2.47        1.57      0.57 o 
  -7   8   8        3.60        5.09      0.78 o 
  -6   8   8        0.06        1.57      0.54 o 
  -5   8   8        1.01        1.15      0.33 o 
  -4   8   8        1.48        0.99      0.33 o 
  -3   8   8        0.02        0.24      0.31 o 
  -2   8   8        0.39        0.58      0.34 o 
  -1   8   8        1.93        2.42      0.36 o 
   0   8   8        0.58        0.46      0.49 o 
   1   8   8        0.73        1.55      0.56 o 
   2   8   8        0.93        1.33      0.56 o 
  -7   9   8        0.11        0.19      0.54 o 
  -6   9   8        0.72       -0.49      0.51 o 
  -5   9   8        0.34       -0.33      0.75 o 
  -4   9   8        0.69        1.37      0.34 o 
  -3   9   8        0.62        0.75      0.34 o 
  -2   9   8        5.57        3.58      0.41 o 
  -1   9   8        3.64        3.09      0.40 o 
   0   9   8        1.89        1.28      0.55 o 
   1   9   8        0.74        0.81      0.53 o 
   2   9   8        0.60        0.89      0.61 o 
  -7  10   8        0.42        0.28      0.65 o 
  -6  10   8        4.82        6.10      0.69 o 
  -5  10   8        7.51        9.20      0.75 o 
  -4  10   8        0.93        0.75      0.48 o 
  -3  10   8        0.08        0.69      0.55 o 
  -2  10   8        8.52        8.01      0.72 o 
  -1  10   8        0.34       -0.31      0.49 o 
   0  10   8        0.29        0.87      0.51 o 
   1  10   8       15.14       18.30      1.01 o 
  -6  11   8        0.90        1.39      0.65 o 
  -5  11   8        3.03        1.57      0.63 o 
  -4  11   8        0.30        0.66      0.55 o 
  -3  11   8        5.58        7.13      0.73 o 
  -2  11   8        0.18       -0.13      0.51 o 
  -1  11   8        3.42        5.57      0.76 o 
   0  11   8        0.00       -0.49      0.49 o 
  -5  12   8        2.66        2.12      0.89 o 
  -4  12   8        2.27        3.26      0.64 o 
  -3  12   8        3.52        3.99      0.60 o 
  -2  12   8        0.84        1.04      0.60 o 
  -1  12   8        0.21       -0.45      0.51 o 
  -3  13   8        3.85        3.67      0.71 o 
  -2  13   8        2.42        3.51      0.96 o 
  -8   1   9        1.39        0.93      0.39 o 
  -7   1   9        2.06        1.61      0.68 o 
  -6   1   9        0.15        0.07      0.21 o 
  -5   1   9        1.43        0.99      0.38 o 
  -4   1   9        0.92        1.28      0.24 o 
  -3   1   9       15.73       16.34      0.60 o 
  -2   1   9        0.35        0.03      0.21 o 
  -1   1   9        0.07       -0.12      0.21 o 
   0   1   9        0.15       -0.31      0.31 o 
   1   1   9       20.79       23.22      0.72 o 
   2   1   9        1.44        1.33      0.85 o 
  -8   2   9        0.69        1.01      0.59 o 
  -7   2   9        0.15        0.58      0.48 o 
  -6   2   9        0.15        0.41      0.30 o 
  -5   2   9        5.48        5.05      0.42 o 
  -4   2   9        0.07       -0.28      0.32 o 
  -3   2   9        8.89        8.83      0.49 o 
  -2   2   9        3.95        4.71      0.40 o 
  -1   2   9        0.07        0.47      0.29 o 
   0   2   9        1.38        0.79      0.56 o 
   1   2   9        8.73        8.56      0.83 o 
   2   2   9        0.84        0.63      0.62 o 
  -8   3   9        0.00       -0.30      0.46 o 
  -7   3   9        0.11        0.08      0.62 o 
  -6   3   9        0.25        0.62      0.31 o 
  -5   3   9        2.83        2.90      0.41 o 
  -4   3   9        1.78        1.46      0.36 o 
  -3   3   9        7.51        7.52      0.49 o 
  -2   3   9        1.86        0.81      0.34 o 
  -1   3   9        1.06        0.08      0.34 o 
   0   3   9        0.14        0.07      0.74 o 
   1   3   9        8.40        7.46      0.73 o 
   2   3   9        1.00        0.77      0.66 o 
  -8   4   9        0.58        0.97      0.51 o 
  -7   4   9        0.40       -0.34      0.75 o 
  -6   4   9       15.85       14.20      0.83 o 
  -5   4   9       50.79       55.02      1.46 o 
  -4   4   9        3.29        3.73      0.41 o 
  -3   4   9        0.02        0.03      0.28 o 
  -2   4   9        0.15        0.33      0.33 o 
  -1   4   9        0.04        0.08      0.28 o 
   0   4   9        1.03        0.47      0.51 o 
   1   4   9        0.74        0.71      0.55 o 
   2   4   9        2.24        1.58      0.73 o 
  -8   5   9        1.04        0.52      0.52 o 
  -7   5   9        1.65        0.67      0.62 o 
  -6   5   9        2.43        0.34      0.58 o 
  -5   5   9        1.60        0.61      0.33 o 
  -4   5   9        4.74        4.01      0.42 o 
  -3   5   9        6.49        6.16      0.44 o 
  -2   5   9        4.32        3.06      0.40 o 
  -1   5   9        1.38        0.66      0.52 o 
   0   5   9       19.23       16.99      0.96 o 
   1   5   9       10.68        8.77      0.77 o 
  -7   6   9        0.03       -0.28      0.43 o 
  -6   6   9        5.58        4.10      0.64 o 
  -5   6   9        2.74        1.92      0.54 o 
  -4   6   9        9.59        7.22      0.45 o 
  -3   6   9       12.17       10.99      0.52 o 
  -2   6   9        7.68        6.81      0.65 o 
  -1   6   9        0.34        0.22      0.74 o 
   0   6   9        0.64        0.34      0.48 o 
   1   6   9        2.42        2.29      0.68 o 
  -7   7   9        0.01        1.27      0.66 o 
  -6   7   9        1.45        1.66      0.51 o 
  -5   7   9        0.24        0.40      0.45 o 
  -4   7   9        0.00       -0.05      0.41 o 
  -3   7   9        0.30       -0.20      0.44 o 
  -2   7   9        0.22        0.51      0.45 o 
  -1   7   9        0.00        1.15      0.66 o 
   0   7   9        0.01       -0.48      0.48 o 
   1   7   9        0.05        1.12      0.74 o 
  -7   8   9        0.21       -0.69      0.71 o 
  -6   8   9        0.10        0.28      0.71 o 
  -5   8   9        0.36       -0.24      0.42 o 
  -4   8   9        0.15        0.66      0.51 o 
  -3   8   9        2.17        1.39      0.51 o 
  -2   8   9        0.00        0.31      0.43 o 
  -1   8   9        1.73        1.89      0.51 o 
   0   8   9        0.53        0.55      0.52 o 
  -6   9   9        1.60        0.05      0.52 o 
  -5   9   9        0.46       -0.39      0.84 o 
  -4   9   9        1.57        0.69      0.54 o 
  -3   9   9        4.37        2.42      0.60 o 
  -2   9   9        7.25        3.63      0.71 o 
  -1   9   9        0.01       -0.17      0.58 o 
  -5  10   9        0.10        0.63      0.84 o 
  -4  10   9        4.58        5.05      0.66 o 
  -3  10   9        0.78       -0.10      0.92 o 
  -2  10   9       11.39        8.58      0.84 o 
  -7   0  10        0.53        0.05      0.58 o 
  -6   0  10        0.95        0.86      0.64 o 
  -5   0  10        0.45        0.46      0.42 o 
  -4   0  10        3.29        4.74      0.54 o 
  -3   0  10        3.23        1.54      0.48 o 
  -2   0  10        0.02       -0.03      0.40 o 
  -1   0  10        1.36        1.94      0.51 o 
   0   0  10        1.62        1.68      0.60 o 
  -7   1  10        0.95        0.20      0.80 o 
  -6   1  10        1.01       -0.13      0.32 o 
  -5   1  10        0.40        0.48      0.36 o 
  -4   1  10        0.85        0.21      0.30 o 
  -3   1  10        6.69        3.22      0.39 o 
  -2   1  10        5.43        4.34      0.49 o 
  -1   1  10        0.09        0.06      0.35 o 
   0   1  10        0.68        0.66      0.45 o 
  -7   2  10        0.29       -0.34      0.46 o 
  -6   2  10       12.36       10.89      0.77 o 
  -5   2  10        8.33        8.04      0.70 o 
  -4   2  10        3.35        4.43      0.87 o 
  -3   2  10        5.02        4.29      0.55 o 
  -2   2  10        2.41        3.23      0.76 o 
  -1   2  10        0.40        0.21      0.42 o 
   0   2  10       17.56       16.35      0.93 o 
  -7   3  10        0.70       -0.04      0.46 o 
  -6   3  10        5.04        3.43      0.63 o 
  -5   3  10        2.03        1.04      0.49 o 
  -4   3  10        0.08        0.32      0.41 o 
  -3   3  10        0.62        0.42      0.43 o 
  -2   3  10        0.04       -0.31      0.41 o 
  -1   3  10        0.42       -0.44      0.44 o 
  -6   4  10       13.36        9.91      0.78 o 
  -5   4  10       10.47       11.47      0.87 o 
  -4   4  10        0.10       -0.05      0.45 o 
  -3   4  10        0.09       -0.07      0.45 o 
  -2   4  10        0.12       -0.47      0.47 o 
  -1   4  10        0.64       -0.07      0.74 o 
  -6   5  10        1.26        1.12      0.71 o 
  -5   5  10        1.01        1.72      0.58 o 
  -4   5  10        0.36        0.35      0.48 o 
  -3   5  10        0.01        0.60      0.65 o 
  -2   5  10        0.14        0.58      0.66 o 
  -1   5  10        0.11        0.48      0.51 o 
  -5   6  10        0.47        0.54      0.50 o 
  -4   6  10        0.08        0.26      0.53 o 
  -3   6  10        5.41        3.67      0.61 o 
  -2   6  10        5.30        4.43      0.71 o 
  -4   7  10        0.73       -0.20      0.48 o 
  -3   7  10        2.26        1.77      0.60 o 
                                                 
